# Supplementary material for: C9orf72 ALS‐causing mutations lead to mislocalization and aggregation of nucleoporin Nup107 into stress granules
Source: FEBS Lett. 2025 Sep 1;599(21):3047–65. doi: 10.1002/1873-3468.70156 (PMC12599624; doi:10.1002/1873-3468.70156)
Supplement: Supplementary file 2 — Table S1. List of primers used in this study. [file FEB2-599-3047-s001.xlsx]

## Sheet: Sheet1
Supplementary Table S1. List of primers used in this study.
	Primer	Sequence
G3BP1 - pGEX-6P-1	G3BP1 insert Forward	5’ – CAATTTCACACAGGAAACAGTATTCATGGTGATGGAGAAGCCTAGTCCCC – 3’
	G3BP1 insert Reverse	5’ – AAGAAGACTGAAAATACAAATTTTCCTGCCGTGGCGCAAGCCCCCTTCCC – 3’
	G3BP1 vector Forward	5’ – GGGAAGGGGGCTTGCGCCACGGCAGGAAAATTTGTATTTTCAGTCTTCTT – 3’
	G3BP1 vector Reverse	5’ – GGGGACTAGGCTTCTCCATCACCATGAATACTGTTTCCTGTGTGAAATTG – 3’
NUP107 - pGEX-6P-1	NUP107 insert Forward	5’ – CAATTTCACACAGGAAACAGTATTCATGGACAGGAGTGGCTTTGGAGAGA – 3’
	NUP107 insert Reverse	5’ – AAGAAGACTGAAAATACAAATTTTCTAACTGAATTTCATACCCTAATGGG – 3’
	NUP107 vector Forward	5’ – CCCATTAGGGTATGAAATTCAGTTAGAAAATTTGTATTTTCAGTCTTCTT – 3’
	NUP107 vector Reverse	5’ – TCTCTCCAAAGCCACTCCTGTCCATGAATACTGTTTCCTGTGTGAAATTG – 3’
TRCN0000072235 (shlacZ)	Forward
	5’-CCGGCCGTCATAGCGATAACGAGTTCTCGAGAACTCGTTATCGCTATGACGGTTTTTG-3’
	Reverse
	5’-AATTCAAAAACCGTCATAGCGATAACGAGTTCTCGAGAACTCGTTATCGCTATGACGG-3’
TRCN0000234781 (shNUP107-1)	Forward
	5’-CCGGTACTAAGGCAGCCAGATATTTCTCGAGAAATATCTGGCTGCCTTAGTATTTTTG-3’
	Reverse
	5’-AATTCAAAAATACTAAGGCAGCCAGATATTTCTCGAGAAATATCTGGCTGCCTTAGTA-3’
TRCN0000234782 (shNUP107-2)	Forward
	5’-CCGGAGATACGAGAGAGCAATTTATCTCGAGATAAATTGCTCTCTCGTATCTTTTTTG-3’
	Reverse
	5’-AATTCAAAAAAGATACGAGAGAGCAATTTATCTCGAGATAAATTGCTCTCTCGTATCT-3’
Tet-pLKO-puro sequencing	Forward
	5’-GTTCTGGGAAATCACCATAAACG-3’
	Reverse
	5’-TACTATTCTTTCCCCTGCACTG-3’
crRNA	/AlTR1/rUrCrCrArUrGrArArGrArUrUrCrArCrUrGrCrCrGrGrUrUrUrUrArGrArGrCrUrArUrGrCrU/AlTR2/
Sequencing C. elegans RNAi constructs	5'–GTAAAACGACGGCCAGTGAG–3'
qPCR	cdc-42 Forward	5’-CTGCTGGACAGGAAGATTACG-3’
	cdc-42 Reverse	5’-CTCGGACATTCTCGAATGAAG-3'
	pmp-3 Forward	5’-GTTCCCGTGTTCATCACTCAT-3’
	pmp-3 Reverse	5’-ACACCGTCGAGAAGCTGTAGA-3’
	Y45F10D.4 Forward	5’-GTCGCTTCAAATCAGTTCAGC-3’
	Y45F10D.4 Reverse	5’-GTTCTTGTCAAGTGATCCGACA-3’
	npp-5 Forward	5’-CGAATGAAGCCGTGCAAT-3’
	npp-5 Reverse	5’-AGAGCATAAATCCTTCTAAACTCCACAT-3’
	npp-10 Forward	5’-CGGATGCTCACCATCAAGAGATAA-3’
	npp-10 Reverse	5’-CGACGAATGATCGGCACAAC-3’
	nLuc Forward	5’-CAGCCGGCTACAACCTGGAC-3
	nLuc Reverse	5’-AGCCCATTTTCACCGCTCAG-3
