# Supplementary material for: C9orf72 ALS‐causing mutations lead to mislocalization and aggregation of nucleoporin Nup107 into stress granules
Source: FEBS Lett. 2025 Sep 1;599(21):3047–65. doi: 10.1002/1873-3468.70156 (PMC12599624; doi:10.1002/1873-3468.70156)
Supplement: Supplementary file 3 — Table S2. Protein interactome of G3BP1 in motor neurons. [file FEB2-599-3047-s002.xlsx]

## Sheet: Proteomics Data
Supplementary Table S2. Protein interactome of G3BP1 in motor neurons. Analysis of proteomics data from co-immunoprecipitation (co-IP) experiments with anti-G3BP1 antibody comparing wild-type (WT, Control) and mutant C9orf72 motor neurons (C9-1 (CS29): ~6000-8000 bp repeat expansion; C9-2 (CS30): ~2400 bp repeat expansion) with and without 500 μM sodium arsenite treatment (1 h) (n = 3 biological …
CS29_ARS_16	CS29_ARS_17	CS29_ARS_18	CS29_CTRL_13	CS29_CTRL_14	CS29_CTRL_15	CS30_ARS_28	CS30_ARS_29	CS30_ARS_30	CS30_CTRL_25	CS30_CTRL_26	CS30_CTRL_27	WT_ARS_04	WT_ARS_05	WT_ARS_06	WT_CTRL_01	WT_CTRL_02	WT_CTRL_03	N: Peptides	N: Razor + unique peptides	N: Unique peptides	N: Sequence coverage [%]	N: Unique + razor sequence coverage [%]	N: Unique sequence coverage [%]	N: Mol. weight [kDa]	N: Q-value	N: Score	N: Intensity	N: MS/MS Count	T: Protein IDs	T: Majority protein IDs	T: Protein names	T: Gene names	T: id	CS29 ARS - WT ARS	CS29 ARS vs WT ARS t test	-logp CS29 ARS vs WT ARS t test	CS30 ARS - WT ARS	CS30 ARS vs WT ARS	-logp CS30 ARS vs WT ARS t test	CS29 ARS - CS29 CTRL	CS29 ARS - CS29 CTRL t test	-log p CS29 ARS - CS29 CTRL t test	CS30 ARS - CS30 CTRL	CS30 ARS - CS30 CTRL t test	-log PCS30 ARS - CS30 CTRL t test	WT ARS - WT CTRL	WT ARS - WT CTRL t test	-log p WT ARS - WT CTRL t test	CS29 CTRL - WT CTRL
27.2178	26.2869	27.5855	26.8361	27.0846	27.0696	26.9085	26.6132	24.4797	27.1311	26.471	25.4739	28.4255	26.6877	27.2252	27.5026	27.0576	27.2463	4	3	3	13.3	13.3	13.3	13.079	0	15.588	7963600000	176	A0A075B6R9	A0A075B6R9		IGKV2D-24	0	-0.416067	0.552735	0.257483	-1.44567	0.191801	0.717149	0.0333	0.936823	0.0283425	-0.3582	0.712198	0.147399	0.1773	0.754617	0.122273	-0.272067
30.125	29.4764	30.3838	29.5279	30.0942	30.2325	29.7883	29.3554	28.4105	30.7358	29.5495	28.7148	31.2213	30.3694	31.3477	30.8118	30.3244	30.7174	5	5	4	19.2	19.2	19.2	13.085	0	122.68	80682000000	349	A2NJV5;A0A0A0MRZ7;A0A075B6S2;A0A075B6S6;A0A075B6P5;A0A087WW87;P06310;P01615;P01614;A0A0C4DH68	A2NJV5;A0A0A0MRZ7;A0A075B6S2		IGKV A18;IGKV2D-26;IGKV2D-29	1	-0.9844	0.0737668	1.13214	-1.79473	0.0244333	1.61202	0.0435333	0.905781	0.0429767	-0.481967	0.536473	0.270452	0.3616	0.34942	0.456652	-0.666333
25.0278	24.8431	24.498	25.1133	25.0843	24.9129	25.2904	25.4356	25.0533	25.0006	24.7958	24.7266	25.9744	24.9074	24.2148	25.591	25.149	24.5391	6	6	6	41	41	41	26.273	0	75.493	3150200000	189	A0JLT2	A0JLT2	Mediator of RNA polymerase II transcription subunit 19	MED19	6	-0.242567	0.673661	0.171558	0.227567	0.686346	0.163457	-0.2472	0.213757	0.670081	0.418767	0.0390221	1.40869	-0.0608333	0.92358	0.0345255	-0.0562
28.0252	27.7631	27.7867	24.086	24.2058	24.2259	27.9489	27.9252	27.9629	20.2228	21.0495	21.442	28.2284	28.3656	27.9879	22.5074	22.8195	22.6106	23	23	21	56.2	56.2	52.9	54.173	0	309.03	7441300000	303	A1L020	A1L020	RNA-binding protein MEX3A	MEX3A	9	-0.335633	0.0725489	1.13937	-0.2483	0.0887854	1.05166	3.68577	2.57247e-06	5.58965	7.0409	4.00725e-05	4.39715	5.54813	2.67837e-06	5.57213	1.52673
22.174	22.2346	21.9392	22.0059	21.6666	21.7573	22.0673	21.8122	20.8025	21.9137	22.2185	22.3494	20.9415	21.4821	21.2692	22.2825	23.593	22.126	4	4	4	10.6	10.6	10.6	67.867	0	19.393	423820000	58	A1L0T0	A1L0T0	Acetolactate synthase-like protein	ILVBL	10	0.885	0.0081371	2.08953	0.329733	0.473295	0.324868	0.306	0.087084	1.06006	-0.599867	0.214678	0.668213	-1.43623	0.0430156	1.36637	-0.857233
25.1411	24.4475	24.2511	20.443	21.4352	22.2968	25.472	25.2889	25.3829	21.3988	21.5142	21.496	22.0669	23.46	23.1952	22.0347	22.2268	22.4192	23	23	23	9.9	9.9	9.9	266.94	0	204.72	1936300000	83	A5YKK6	A5YKK6	CCR4-NOT transcription complex subunit 1	CNOT1	14	1.70587	0.0278874	1.55459	2.4739	0.00454096	2.34285	3.22157	0.00580231	2.2364	3.9116	4.25373e-07	6.37123	0.680467	0.197957	0.70343	-0.835233
24.4765	24.7482	23.9698	25.5197	22.7757	22.2629	23.9143	24.1845	23.6831	24.1997	23.3957	23.3781	23.1967	24.1582	23.4112	24.2823	24.4715	23.79	21	21	20	30.2	30.2	29.3	108.44	0	129.92	3676600000	154	A6NFI3;Q8N9L1;Q14872	A6NFI3	Zinc finger protein 316	ZNF316	18	0.809467	0.093964	1.02704	0.3386	0.356885	0.447472	0.878733	0.444281	0.352342	0.269467	0.430034	0.366497	-0.592567	0.170596	0.768032	-0.661833
24.2261	24.2156	24.433	24.867	24.8362	24.6428	23.1793	23.3807	23.2519	23.6197	23.7437	23.8588	24.5153	23.6712	23.7502	24.2684	24.911	24.3935	15	14	14	56.9	53.6	53.6	34.803	0	63.724	1886400000	148	A6NHQ2	A6NHQ2	rRNA/tRNA 2-O-methyltransferase fibrillarin-like protein 1	FBLL1	19	0.312667	0.324126	0.489286	-0.708267	0.0619447	1.208	-0.490433	0.00792494	2.101	-0.4701	0.00660357	2.18022	-0.5454	0.177182	0.75158	0.2577
24.6228	24.3739	24.5092	24.4743	24.6177	24.1864	24.4619	24.7517	24.2129	24.893	24.8617	25.0372	24.6416	24.7153	24.8207	22.8526	21.5374	22.8372	8	8	8	11.6	11.6	11.6	65.249	0	26.612	1868900000	97	A6NNA2	A6NNA2	Serine/arginine repetitive matrix protein 3	SRRM3	23	-0.2239	0.0651621	1.18601	-0.250367	0.201853	0.694966	0.0758333	0.630438	0.200358	-0.455133	0.0507596	1.29448	2.3168	0.00617798	2.20915	2.01707
25.9947	26.2061	26.5154	26.1489	26.5284	25.6895	25.8138	26.0213	25.9567	25.944	26.3355	26.1233	26.3677	25.8028	25.801	25.9366	25.8436	25.8198	15	15	15	30.8	30.8	30.8	68.558	0	135.42	5808500000	206	A7MD48	A7MD48	Serine/arginine repetitive matrix protein 4	SRRM4	25	0.248233	0.362495	0.440698	-0.0599	0.777671	0.109204	0.116467	0.704503	0.152117	-0.203667	0.188675	0.724286	0.123833	0.553956	0.256525	0.2556
24.636	24.0757	24.4199	23.8561	23.8767	23.4648	24.3033	23.953	24.334	20.8687	21.4514	21.7096	25.0541	24.9444	24.9016	24.6266	24.8	24.4282	12	12	2	14	14	5	125.09	0	66.73	991870000	80	A8CG34	A8CG34	Nuclear envelope pore membrane protein POM 121C	POM121C	26	-0.5895	0.0253301	1.59636	-0.769933	0.00411422	2.38571	0.644667	0.0378978	1.42139	2.85353	0.000501595	3.29965	0.348433	0.0404232	1.39337	-0.885733
22.3322	22.9295	20.5794	21.5182	21.945	21.5885	21.6368	22.3214	21.7817	22.2783	21.5592	20.6108	24.7343	25.6536	25.6438	25.0686	25.3672	25.47	1	1	1	14.2	14.2	14.2	11.265	0	40.27	1082600000	43	P0DOY3;P0DOY2;P0CG04;P0CF74;B9A064	P0DOY3;P0DOY2;P0CG04;P0CF74;B9A064	Ig lambda-1 chain C regions;Ig lambda-6 chain C region;Immunoglobulin lambda-like polypeptide 5	IGLC1;IGLC6;IGLL5	28	-3.39687	0.0114982	1.93937	-3.4306	0.000746167	3.12716	0.263133	0.732388	0.135259	0.430533	0.45894	0.338244	0.0419667	0.904285	0.0436945	-3.61803
27.4464	26.7052	26.9181	24.1159	23.0687	23.4078	27.064	27.3554	26.8563	22.9033	21.9878	23.3876	25.2821	27.3571	26.7081	23.4635	23.6674	23.4161	8	8	8	70.1	70.1	70.1	10.92	0	81.356	4988800000	159	C9JLW8	C9JLW8	Protein FAM195B	FAM195B	29	0.574133	0.427785	0.368774	0.6428	0.365064	0.437631	3.49243	0.000771369	3.11274	4.33233	0.000571976	3.24262	2.93343	0.0089762	2.04691	0.0151333
23.5667	23.5828	22.9629	23.4035	20.8252	23.0122	21.8192	22.599	22.0051	22.6183	22.0458	22.5682	23.2911	23.4757	23.5451	23.6191	23.7632	23.1213	4	4	4	2	2	2	205.42	0	38.019	520720000	74	E9PAV3;Q13765	E9PAV3;Q13765	Nascent polypeptide-associated complex subunit alpha, muscle-specific form;Nascent polypeptide-associated complex subunit alpha	NACA	80	-0.0665	0.775176	0.110599	-1.2962	0.00631304	2.19976	0.957167	0.311895	0.505992	-0.269667	0.416691	0.380186	-0.0639	0.774743	0.110842	-1.08757
26.5005	26.5534	27.0433	26.6345	26.7812	26.7462	26.6513	26.6331	26.644	26.151	26.5435	26.5767	27.0339	26.1247	25.8856	27.0441	26.5995	26.4492	8	8	8	50.4	50.4	50.4	14.234	0	44.027	8266000000	371	E9PRG8	E9PRG8	Uncharacterized protein C11orf98	C11orf98	81	0.351	0.419164	0.377616	0.294733	0.446939	0.349752	-0.0215667	0.90959	0.0411541	0.219067	0.184566	0.733849	-0.349533	0.423777	0.372863	0.0230333
23.9242	24.3038	24.2482	23.3088	23.4511	23.6436	24.3551	24.4099	24.4741	22.876	22.8767	22.7648	23.8526	23.5693	23.477	21.5486	21.9471	21.9421	8	8	8	50.8	50.8	50.8	36.071	0	132.02	1954100000	129	O00151	O00151	PDZ and LIM domain protein 1	PDLIM1	85	0.525767	0.0324989	1.48813	0.780067	0.00272444	2.56472	0.6909	0.0107022	1.97053	1.57387	6.39032e-06	5.19448	1.82037	0.000469325	3.32853	1.65523
23.8027	24.2046	24.091	22.8942	22.8446	23.6201	23.1991	23.2728	22.7709	20.5903	22.1943	22.4825	22.5698	22.714	23.2626	23.0071	21.3818	21.7463	17	17	17	45.5	45.5	45.5	41.796	0	65.265	1696600000	80	O00154;Q6ZUV0	O00154	Cytosolic acyl coenzyme A thioester hydrolase	ACOT7	86	1.18397	0.00815717	2.08846	0.232133	0.426838	0.369737	0.913133	0.0302742	1.51893	1.32523	0.0951801	1.02145	0.803733	0.207925	0.682093	1.07457
26.5548	26.9459	26.4623	26.6576	27.0276	27.1644	27.0966	26.5826	27.034	25.9244	26.1498	26.5477	23.5808	24.3049	22.4912	23.8699	24.1205	24.3959	52	51	51	54.2	53.3	53.3	121.68	0	323.31	10480000000	455	O00159	O00159	Unconventional myosin-Ic	MYO1C	87	3.19537	0.00429706	2.36683	3.44543	0.00334447	2.47567	-0.295533	0.235484	0.628038	0.6971	0.0459377	1.33783	-0.6698	0.289123	0.538917	2.8211
23.2552	23.1301	23.5894	20.6825	20.1086	20.9845	23.2388	22.6895	23.4449	22.2433	22.1339	21.3121	23.6146	23.9071	23.6357	22.3234	21.2974	21.9915	4	4	4	16.7	16.7	16.7	37.636	0	14.742	404510000	25	O00170	O00170	AH receptor-interacting protein	AIP	88	-0.394233	0.0768	1.11464	-0.594733	0.0716554	1.14475	2.73303	0.000717799	3.144	1.22797	0.029505	1.5301	1.84837	0.0042909	2.36745	-1.2789
21.4221	22.1875	20.9858	23.4859	23.4004	23.3196	23.3438	23.6907	23.6586	22.7536	20.1303	20.3774	24.7575	24.497	24.7676	23.5676	24.4609	23.797	3	3	3	20.2	20.2	20.2	20.332	0	37.942	1493900000	63	O00193	O00193	Small acidic protein	SMAP	90	-3.14223	0.00097161	3.01251	-1.10967	0.00143748	2.8424	-1.87017	0.00618755	2.20848	2.47727	0.0425338	1.37127	0.7322	0.0603376	1.21941	-0.539867
21.3359	23.0763	21.2445	22.8099	22.4934	22.7587	19.8146	21.2106	21.1112	22.6477	21.3287	22.6777	21.804	22.3835	22.3799	22.8644	23.6882	22.984	14	10	10	13	10.2	10.2	121.32	0	33.079	652300000	39	O00203	O00203	AP-3 complex subunit beta-1	AP3B1	91	-0.303567	0.653232	0.184933	-1.477	0.0391889	1.40684	-0.801767	0.25504	0.593392	-1.5059	0.0759081	1.11971	-0.989733	0.0368617	1.43343	-0.491533
23.684	21.3402	23.2973	23.6899	23.4529	22.8004	21.0953	22.0101	21.8296	22.0028	21.0392	22.6025	23.8322	22.8763	23.4275	21.9717	23.7755	23.4331	12	12	12	37.4	37.4	37.4	47.463	0	62.212	1134500000	63	O00231	O00231	26S proteasome non-ATPase regulatory subunit 11	PSMD11	92	-0.604833	0.47956	0.319157	-1.73367	0.0116591	1.93333	-0.540567	0.522719	0.281731	-0.2365	0.680973	0.16687	0.318567	0.633717	0.198104	0.2543
27.7002	27.6684	27.6496	27.7662	27.814	27.5004	27.9435	27.9926	27.9309	28.0707	28.0525	27.9686	28.6735	28.1099	28.1664	28.6448	28.7107	28.7541	27	27	27	34.6	34.6	34.6	110.11	0	323.31	28089000000	885	O00268;Q92750	O00268	Transcription initiation factor TFIID subunit 4	TAF4	96	-0.643867	0.0231472	1.6355	-0.360933	0.115695	0.936686	-0.0208	0.843327	0.0740041	-0.0749333	0.110334	0.957291	-0.3866	0.100852	0.996314	-1.00967
24.356	24.7213	24.5198	24.1648	24.7102	24.6343	23.8077	23.8727	23.8119	22.5078	23.3047	23.4029	23.6544	23.6606	23.2499	21.7706	24.1572	23.9981	17	17	17	69.3	69.3	69.3	26.922	0	185.25	5262900000	183	O00299	O00299	Chloride intracellular channel protein 1	CLIC1	98	1.01073	0.00419992	2.37676	0.309133	0.0878031	1.05649	0.0292667	0.891076	0.0500853	0.758967	0.0557739	1.25357	0.213	0.798883	0.097517	1.19447
26.7111	26.7409	26.4144	27.6598	27.6551	27.8356	27.1725	27.4971	27.4518	28.0989	28.4097	28.2318	26.7861	27.0179	26.8461	27.3036	27.6079	27.4804	14	14	14	77.1	77.1	77.1	17.561	0	181.31	28360000000	573	O00422	O00422	Histone deacetylase complex subunit SAP18	SAP18	104	-0.261233	0.105338	0.977413	0.490433	0.0162971	1.78789	-1.0947	0.000800076	3.09687	-0.873	0.00300052	2.5228	-0.5806	0.00664933	2.17722	0.252867
29.5969	29.2521	29.1265	29.0737	28.7979	29.0143	29.7045	29.7011	29.6873	29.474	29.3059	29.1821	28.7865	28.8182	28.5512	28.2018	28.4927	28.0851	43	39	37	64.9	59.1	56.8	63.704	0	323.31	44081000000	1052	O00425	O00425	Insulin-like growth factor 2 mRNA-binding protein 3	IGF2BP3	106	0.606533	0.0208282	1.68135	0.979	0.000315325	3.50124	0.3632	0.0907448	1.04218	0.376967	0.0112644	1.94829	0.458767	0.0359209	1.44465	0.7021
21.7492	19.6461	25.3414	24.3005	25.2013	23.7244	24.211	23.5128	23.3923	23.4839	24.7228	24.4589	25.4851	23.6756	24.2136	24.2947	25.1585	24.9969	8	8	5	10.4	10.4	7.3	57.81	0	20.202	2317700000	100	O00505	O00505	Importin subunit alpha-4	KPNA3	113	-2.21253	0.2741	0.562092	-0.752733	0.273882	0.562436	-2.16317	0.276303	0.558614	-0.5165	0.319768	0.495165	-0.3586	0.581295	0.235604	-0.407967
28.6803	28.5401	28.6361	28.8178	28.9197	28.6886	28.0665	27.9594	27.9206	28.2538	28.4317	28.3689	29.5408	28.7733	28.5673	29.024	29.4451	29.395	39	39	39	71.5	71.5	71.5	66.049	0	323.31	45907000000	1277	O00567	O00567	Nucleolar protein 56	NOP56	117	-0.341633	0.31706	0.498858	-0.9783	0.0308587	1.51062	-0.189867	0.0732007	1.13548	-0.3693	0.00556105	2.25484	-0.327567	0.370006	0.431791	-0.479333
26.5386	26.3898	26.8772	26.4108	26.6764	26.1114	26.2777	26.4247	26.4136	25.9995	26.3391	26.309	27.3588	26.8445	27.0701	27.1695	26.805	27.1658	38	37	17	66	64.4	32.3	73.243	0	323.31	14035000000	431	O00571;Q9NQI0	O00571	ATP-dependent RNA helicase DDX3X	DDX3X	118	-0.489267	0.0775926	1.11018	-0.719133	0.00999245	2.00033	0.202333	0.405455	0.392058	0.156133	0.257618	0.589024	0.0443667	0.828372	0.0817746	-0.647233
27.4298	27.7556	27.3892	27.7599	27.3432	27.5323	25.578	25.6625	25.5795	25.5364	25.241	25.3177	25.1993	25.7659	26.1036	26.4229	26.3442	25.8487	16	16	16	44.6	44.6	44.6	42.026	0	88.443	8386400000	323	O00622	O00622	Protein CYR61	CYR61	119	1.83527	0.00311748	2.5062	-0.0829333	0.770198	0.113398	-0.0202667	0.909371	0.0412587	0.241633	0.0598039	1.22327	-0.515667	0.181531	0.74105	1.33987
24.4159	24.4683	24.7191	20.9641	20.6792	22.3259	24.2957	24.4024	24.4583	23.7657	23.8792	23.7368	25.0161	25.1776	24.9788	23.6528	23.1202	22.7659	14	14	14	10.8	10.8	10.8	242.04	0	95.748	1665000000	130	O14497	O14497	AT-rich interactive domain-containing protein 1A	ARID1A	125	-0.523067	0.00942728	2.02561	-0.672033	0.000970368	3.01306	3.21137	0.00340998	2.46725	0.591567	0.000785917	3.10462	1.87787	0.00208973	2.67991	-1.85657
24.2929	24.0415	24.527	22.2467	23.9789	23.9476	23.4639	23.2069	23.768	19.5992	21.3734	19.7442	23.4603	22.9493	22.0942	22.3754	23.2069	22.6956	18	18	18	47.4	47.4	47.4	61.877	0	91.712	1939600000	88	O14531	O14531	Dihydropyrimidinase-related protein 4	DPYSL4	126	1.45253	0.0263322	1.57951	0.645	0.208205	0.681509	0.896067	0.202931	0.692652	3.24067	0.00540122	2.26751	0.0753	0.879541	0.0557438	0.631767
23.5201	23.117	23.5628	23.1964	22.7506	23.6948	22.9275	22.9337	23.2103	22.7311	23.1136	22.7452	22.5788	21.4108	22.5506	22.2956	22.3536	22.1657	12	12	12	66.9	66.9	66.9	34.482	0	117.15	1302500000	126	O14579	O14579	Coatomer subunit epsilon	COPE	130	1.2199	0.0409543	1.3877	0.843767	0.100041	0.999821	0.186033	0.577798	0.238224	0.160533	0.361947	0.441355	-0.0915667	0.825339	0.0833678	0.9423
31.7585	31.8962	31.8534	31.8967	31.9613	31.5532	31.6887	31.9541	31.619	32.0864	31.9681	31.834	32.183	31.89	31.9376	32.2603	32.0262	32.27	50	50	50	48.6	48.6	48.6	130.16	0	323.31	281920000000	1987	O14617	O14617	AP-3 complex subunit delta-1	AP3D1	132	-0.1675	0.167517	0.77594	-0.2496	0.141705	0.848615	0.0323	0.820091	0.086138	-0.2089	0.171198	0.766502	-0.181967	0.206449	0.685188	-0.381767
26.5553	26.7459	26.3516	26.752	26.2487	26.6818	25.5352	25.5961	25.3773	25.9584	25.9454	25.5929	26.1236	26.571	26.5507	27.1858	26.5538	26.6428	20	20	20	40.3	40.3	40.3	72.683	0	135.89	7062200000	305	O14744	O14744	Protein arginine N-methyltransferase 5;Protein arginine N-methyltransferase 5, N-terminally processed	PRMT5	140	0.135833	0.503602	0.297913	-0.912233	0.00465359	2.33221	-0.0099	0.961794	0.0169178	-0.329367	0.073078	1.13621	-0.379033	0.197539	0.704347	-0.2333
23.4984	23.1109	23.48	22.254	21.9803	22.5855	23.1917	23.0892	23.4216	22.6744	22.4986	22.3356	24.067	23.2887	22.8729	22.3321	22.4198	21.3422	8	7	7	8.4	7.7	7.7	123.9	0	15.543	261620000	21	O14776	O14776	Transcription elongation regulator 1	TCERG1	142	-0.0464333	0.906693	0.0425396	-0.175367	0.654705	0.183954	1.08983	0.00722314	2.14127	0.7313	0.00619609	2.20788	1.37817	0.0486933	1.31253	0.2419
24.3186	23.478	23.4501	24.3641	23.6166	23.4581	23.0778	22.048	24.12	23.4987	23.3697	23.4674	24.9274	24.5825	24.3776	24.2843	23.979	24.7791	3	3	3	39	39	39	9.9062	0	12.417	1109000000	59	O14949	O14949	Cytochrome b-c1 complex subunit 8	UQCRQ	147	-0.880267	0.0545548	1.26317	-1.54723	0.0668772	1.17472	-0.0640333	0.880294	0.0553722	-0.363333	0.577123	0.238732	0.2817	0.37585	0.424986	-0.534533
27.6477	28.2315	27.7565	26.9055	27.2029	27.7117	28.8131	27.8338	28.2289	26.7584	26.5838	27.5402	25.9769	26.7585	26.1934	26.4825	26.158	26.0427	17	17	10	66.7	66.7	39.8	19.794	0	323.31	42425000000	388	P19105;O14950	P19105;O14950	Myosin regulatory light chain 12A;Myosin regulatory light chain 12B	MYL12A;MYL12B	148	1.56897	0.00593565	2.22653	1.98233	0.00572525	2.24221	0.6052	0.110242	0.957652	1.33113	0.0312676	1.50491	0.0818667	0.774932	0.110736	1.04563
22.6836	25.0341	25.4768	21.5642	20.7971	21.8558	25.5133	25.0449	25.5112	20.8457	21.269	21.5708	24.9642	24.9384	24.9838	24.8268	24.5327	22.7978	20	20	19	25.3	25.3	24.4	115.28	0	109.36	4708800000	89	O14974	O14974	Protein phosphatase 1 regulatory subunit 12A	PPP1R12A	150	-0.563967	0.550792	0.259013	0.394333	0.0651962	1.18578	2.99247	0.0315551	1.50093	4.12797	9.43953e-05	4.02505	0.9097	0.224151	0.649459	-2.64673
28.6557	27.9955	28.0634	28.9358	28.0787	28.9092	29.2125	29.0762	28.957	29.5316	29.5625	29.7292	28.0137	28.6312	28.3041	27.5655	28.2058	27.1929	26	26	25	56	56	56	46.437	0	323.31	22293000000	554	O14979	O14979	Heterogeneous nuclear ribonucleoprotein D-like	HNRNPDL	151	-0.0781333	0.790617	0.102034	0.765567	0.0165938	1.78005	-0.403033	0.314747	0.502039	-0.525867	0.00540463	2.26723	0.6616	0.127938	0.893	0.9865
20.8486	21.4988	21.7417	21.7919	20.3682	21.1209	22.6406	22.556	22.6879	22.7109	22.0265	22.5218	21.7281	22.1602	21.3546	22.1296	21.3479	23.7153	9	9	9	12	12	12	123.38	0	47.147	517470000	72	O14980	O14980	Exportin-1	XPO1	152	-0.3846	0.33827	0.470737	0.880533	0.0202604	1.69335	0.269367	0.611809	0.213384	0.208433	0.372324	0.429079	-0.649967	0.426072	0.370517	-1.30393
22.8925	22.7762	23.8557	22.6845	23.3305	22.5234	21.4361	21.2952	19.4791	22.158	20.6651	20.501	24.2685	22.9574	23.7844	23.1798	22.7205	21.7369	8	8	8	7.9	7.9	7.9	151.19	0	26.951	310800000	35	O15014	O15014	Zinc finger protein 609	ZNF609	154	-0.4953	0.389279	0.409739	-2.9333	0.0164231	1.78455	0.328667	0.479311	0.319383	-0.371233	0.674785	0.170835	1.12437	0.120959	0.917362	0.3004
24.5024	25.5069	25.0949	21.4319	19.7996	21.7151	25.1025	25.0269	25.2118	21.7259	20.4408	21.1979	24.1691	25.386	24.9812	22.2794	22.8281	20.8356	40	36	36	23.9	21.8	21.8	271.32	0	191.63	4826500000	115	O15020	O15020	Spectrin beta chain, non-erythrocytic 2	SPTBN2	156	0.1893	0.702702	0.153229	0.2683	0.499515	0.301451	4.05253	0.00365322	2.43732	3.9922	0.000449042	3.34771	2.8644	0.014498	1.83869	-0.998833
23.7242	23.8614	24.0471	23.1162	24.0392	23.4561	23.5012	23.6709	23.641	23.4326	23.658	23.0778	24.1145	24.1952	24.6244	21.6467	21.145	23.667	10	10	10	6.6	6.6	6.6	251.89	0	47.818	1070400000	68	O15027	O15027	Protein transport protein Sec16A	SEC16A	157	-0.4338	0.077683	1.10967	-0.707	0.0132405	1.87809	0.3404	0.298736	0.524712	0.2149	0.290975	0.536145	2.15847	0.0517371	1.2862	1.38427
32.7882	32.3565	32.8543	32.8086	33.1307	32.4417	32.5806	32.1539	32.0419	32.0018	32.7939	32.5407	33.1832	31.763	31.7166	32.3737	33.3248	33.1174	91	91	91	65.6	65.6	65.6	118.29	0	323.31	495290000000	4465	O15042	O15042	U2 snRNP-associated SURP motif-containing protein	U2SURP	158	0.4454	0.428436	0.368114	0.0378667	0.944217	0.0249281	-0.127333	0.641133	0.193052	-0.186667	0.548852	0.260545	-0.7177	0.27016	0.568378	-0.144967
24.7835	24.8936	25.1219	24.6729	24.9684	24.4881	24.5788	24.5209	24.4524	23.7115	24.7431	24.529	25.0008	24.0398	23.8856	21.0077	24.138	23.962	19	17	17	33.6	31.2	31.2	82.223	0	115.96	2873100000	170	O15075	O15075	Serine/threonine-protein kinase DCLK1	DCLK1	163	0.624267	0.160454	0.794649	0.208633	0.584022	0.233571	0.2232	0.263569	0.579106	0.1895	0.581532	0.235427	1.27283	0.301422	0.520825	1.6739
24.7409	23.6261	24.1666	24.7411	23.719	23.8857	23.3369	22.0349	22.6732	20.6228	20.9713	21.1051	22.9295	21.0176	21.7258	23.5801	23.5158	20.8423	18	18	18	72.3	72.3	72.3	34.333	0	147.96	3464100000	105	O15144	O15144	Actin-related protein 2/3 complex subunit 2	ARPC2	166	2.2869	0.0238023	1.62338	0.7907	0.305107	0.515548	0.0626	0.896422	0.0474876	1.78193	0.0114403	1.94156	-0.7551	0.515867	0.287462	1.4692
28.2724	27.9056	28.6616	26.4479	27.0384	26.8365	27.6723	28.1928	27.99	26.7433	26.9924	27.0866	28.5132	28.3362	28.1294	26.9828	26.9704	27.2484	19	19	19	33.7	33.7	33.7	76.277	0	140.59	8074800000	214	O15234	O15234	Protein CASC3	CASC3	172	-0.0464	0.858914	0.0660502	-0.374567	0.116752	0.932735	1.5056	0.00568299	2.24542	1.01093	0.0052279	2.28167	1.25907	0.00092422	3.03422	-0.292933
24.2721	24.0794	24.644	24.6875	24.8783	24.4737	23.6409	23.3019	23.2661	24.1636	23.9983	24.0691	27.8129	28.6084	28.6439	28.6622	28.4209	28.823	39	39	39	66.3	66.3	66.3	67.257	0	323.31	10846000000	551	O15240	O15240	Neurosecretory protein VGF;Neuroendocrine regulatory peptide-1;Neuroendocrine regulatory peptide-2;Antimicrobial peptide VGF[554-577]	VGF	174	-4.02323	0.000224409	3.64896	-4.9521	7.51945e-05	4.12381	-0.348	0.161249	0.792503	-0.674033	0.00634451	2.1976	-0.2803	0.396371	0.401898	-3.95553
21.7544	21.2424	21.785	21.1363	21.0695	20.9201	21.9571	21.7191	21.936	21.9774	21.6949	21.8668	22.6399	22.6207	22.3943	21.5771	20.7289	21.4515	3	3	3	13.4	13.4	13.4	30.394	0	11.14	526960000	67	O15260	O15260	Surfeit locus protein 4	SURF4	175	-0.9577	0.00767308	2.11503	-0.6809	0.00341209	2.46698	0.551967	0.0420529	1.3762	0.0243667	0.838395	0.0765511	1.29913	0.00923839	2.0344	-0.210533
24.1643	24.4043	24.5478	24.1051	24.0838	23.9529	23.3346	23.4931	23.0473	22.4757	20.9822	20.847	25.1686	25.0818	25.1697	24.9156	25.2159	25.0068	10	10	10	26.2	26.2	26.2	59.271	0	102.07	1893200000	88	O15355	O15355	Protein phosphatase 1G	PPM1G	180	-0.7679	0.00266559	2.57421	-1.84837	0.000158585	3.79974	0.324867	0.0556723	1.25436	1.8567	0.0260114	1.58484	0.0939333	0.372082	0.429362	-0.998833
24.472	24.0325	24.2565	24.2197	24.4432	23.8824	23.8296	23.5651	24.0254	23.2357	23.8167	23.8188	24.7704	24.3063	24.2178	24.7844	25.1069	24.6001	17	17	17	48.7	48.7	48.7	63.972	0	196.11	3146000000	194	O15371	O15371	Eukaryotic translation initiation factor 3 subunit D	EIF3D	181	-0.177833	0.45118	0.34565	-0.6248	0.0451358	1.34548	0.0719	0.745323	0.127655	0.182967	0.480475	0.31833	-0.398967	0.152953	0.815441	-0.6487
21.7507	21.0583	22.9664	22.7393	23.0359	23.0078	22.1294	22.6362	22.8877	21.9742	21.607	21.8596	21.1949	20.3994	22.4787	22.7632	23.3291	22.9821	3	3	3	9.6	9.6	9.6	54.985	0	16.679	256120000	24	O15446	O15446	DNA-directed RNA polymerase I subunit RPA34	CD3EAP	184	0.567467	0.528589	0.276882	1.19343	0.138164	0.859607	-1.00253	0.151018	0.820972	0.7375	0.0409803	1.38742	-1.66713	0.0566395	1.24688	-0.0971333
29.2574	29.2343	28.9078	29.6319	29.2311	29.4734	29.5572	29.5306	29.6394	30.3053	30.0127	30.0753	29.403	29.5051	29.2164	29.5038	29.4402	29.4573	48	48	47	60.6	60.6	59.5	90.932	0	323.31	68258000000	1292	O43143	O43143	Pre-mRNA-splicing factor ATP-dependent RNA helicase DHX15	DHX15	190	-0.241667	0.161732	0.791204	0.2009	0.0909791	1.04106	-0.3123	0.126562	0.897695	-0.555367	0.00423574	2.37307	-0.0922667	0.346876	0.459826	-0.0216333
24.2295	24.1486	24.7363	21.9374	22.0119	22.2524	24.0446	24.3321	24.2053	19.9227	23.2683	21.1746	24.1194	24.071	24.5194	21.596	21.7395	21.2897	5	5	5	14	14	14	78.213	0	59.08	768050000	47	O43164	O43164	E3 ubiquitin-protein ligase Praja-2	PJA2	192	0.134867	0.592822	0.227076	-0.0426	0.80861	0.092261	2.30423	0.000370717	3.43096	2.7388	0.0490004	1.3098	2.69487	0.00015694	3.80427	0.5255
24.3582	23.9958	24.3162	25.3035	25.0128	25.0864	24.1893	24.1089	24.254	25.4604	25.2724	25.2113	23.877	23.8082	23.8639	24.4846	24.525	24.1588	13	13	13	32	32	32	58.449	0	85.148	1313300000	83	O43172	O43172	U4/U6 small nuclear ribonucleoprotein Prp4	PRPF4	193	0.3737	0.0325496	1.48745	0.334367	0.00205814	2.68652	-0.910833	0.00319001	2.49621	-1.13063	0.000192484	3.71561	-0.539767	0.010175	1.99247	0.744767
27.6936	27.7799	27.5055	27.4006	27.29	27.4269	27.4929	27.3118	27.524	26.5936	26.7713	26.972	27.3986	27.1175	27.0583	26.6009	26.8662	26.6195	34	34	34	67.4	67.4	67.4	56.65	0	323.31	20402000000	644	O43175	O43175	D-3-phosphoglycerate dehydrogenase	PHGDH	194	0.4682	0.0242057	1.61608	0.251433	0.112673	0.94818	0.287167	0.034582	1.46115	0.663933	0.00653203	2.18495	0.495933	0.0215201	1.66716	0.676967
23.2304	23.4276	21.905	23.3381	23.3214	23.5254	23.828	23.801	23.3931	23.7725	23.3523	22.6377	20.9764	22.8125	23.0244	21.2461	23.3136	21.5014	20	20	20	44.9	44.9	44.9	60.977	0	71.88	2195500000	176	O43242	O43242	26S proteasome non-ATPase regulatory subunit 3	PSMD3	196	0.583233	0.509882	0.29253	1.40293	0.10263	0.988725	-0.540633	0.325252	0.48778	0.419867	0.308149	0.511239	0.250733	0.798694	0.0976194	1.3746
24.0481	23.5591	23.7569	20.7363	23.9104	24.2275	24.0115	23.6761	24.2814	23.6965	23.9309	23.8191	24.6928	24.4898	24.0301	23.6367	23.7943	23.9203	5	5	5	16.4	16.4	16.4	41.373	0	25.809	931360000	63	O43251;Q9NWB1;A6NFN3	O43251;Q9NWB1	RNA binding protein fox-1 homolog 2;RNA binding protein fox-1 homolog 1	RBFOX2;RBFOX1	197	-0.6162	0.0636042	1.19651	-0.414567	0.189857	0.721574	0.829967	0.501126	0.300053	0.174167	0.405994	0.39148	0.620467	0.0432529	1.36398	-0.8257
31.077	31.114	31.1959	31.0987	31.2768	30.7605	30.5265	30.621	30.3356	30.5492	30.8186	30.5071	31.7313	31.3757	31.2753	31.7926	31.969	31.8807	81	81	81	70.9	70.9	70.9	90.254	0	323.31	130710000000	2813	O43290	O43290	U4/U6.U5 tri-snRNP-associated protein 1	SART1	200	-0.3318	0.0807189	1.09302	-0.9664	0.00394873	2.40354	0.0836333	0.619077	0.208255	-0.1306	0.367653	0.434562	-0.42	0.0464349	1.33316	-0.835433
25.1092	25.2905	25.4114	21.8097	22.0537	21.9864	25.3695	25.3993	26.0446	23.7099	23.4456	23.2755	24.6468	24.1124	24.5256	21.857	22.8659	21.7045	14	14	14	48.9	48.9	48.9	39.124	0	169.49	1328300000	85	O43347	O43347	RNA-binding protein Musashi homolog 1	MSI1	205	0.8421	0.0102213	1.99049	1.1762	0.0126022	1.89955	3.32043	8.28363e-06	5.08178	2.12747	0.00111001	2.95467	2.2858	0.00458322	2.33883	-0.192533
29.0805	28.9724	29.0255	29.4346	29.1555	29.9702	30.058	30.167	30.1865	30.6618	30.4293	30.5912	28.8587	29.4356	29.4771	28.6716	28.3901	28.6087	47	47	35	59.4	59.4	50.4	70.942	0	323.31	44161000000	871	O43390	O43390	Heterogeneous nuclear ribonucleoprotein R	HNRNPR	206	-0.231	0.316597	0.499493	0.880033	0.0124122	1.90615	-0.493967	0.109803	0.959385	-0.4236	0.00599669	2.22209	0.700333	0.0320758	1.49382	0.9633
24.5334	24.5847	23.9521	26.1352	25.9501	25.7489	24.4478	24.7821	24.7431	26.099	26.3454	26.4607	24.3048	24.6838	23.642	24.439	24.648	24.131	16	16	16	28.1	28.1	28.1	77.528	0	77.336	2415500000	104	O43395	O43395	U4/U6 small nuclear ribonucleoprotein Prp3	PRPF3	207	0.146533	0.709226	0.149215	0.447467	0.237239	0.624813	-1.588	0.00236498	2.62617	-1.64403	0.000394278	3.4042	-0.1958	0.594975	0.225501	1.53873
25.6883	25.6392	26.0088	22.1813	21.5255	20.0431	25.4538	25.6312	25.4338	21.2728	20.6954	21.4656	26.2065	25.8247	25.8677	22.5799	21.4807	21.4703	12	12	12	9.4	9.4	9.4	176.65	0	50.366	1568600000	90	O43432	O43432	Eukaryotic translation initiation factor 4 gamma 3	EIF4G3	209	-0.187533	0.325202	0.487847	-0.460033	0.0277598	1.55658	4.5288	0.00214164	2.66925	4.36167	5.36847e-05	4.27015	4.12267	0.000441678	3.35489	-0.593667
23.3749	23.461	23.7629	23.5367	23.6423	23.7635	23.6657	23.6411	23.7315	23.5615	23.8259	23.3608	23.708	23.2604	23.1361	23.0902	22.7965	23.6343	14	12	12	16.6	14.9	14.9	112.59	0	67.771	1321300000	81	O43491	O43491	Band 4.1-like protein 2	EPB41L2	212	0.164767	0.476072	0.322327	0.311267	0.151246	0.820316	-0.114567	0.442808	0.353784	0.0967	0.520258	0.283781	0.1945	0.552933	0.257327	0.473833
24.9276	24.6557	24.7094	24.731	25.317	24.4819	24.1936	24.1702	24.1642	24.1902	23.9172	24.1889	25.9526	25.1899	25.243	26.1113	25.8252	26.0302	2	2	2	18.5	18.5	18.5	27.245	0	45.444	1866300000	87	O43513	O43513	Mediator of RNA polymerase II transcription subunit 7	MED7	214	-0.6976	0.0547805	1.26137	-1.28583	0.00639927	2.19387	-0.0790667	0.777134	0.109504	0.0772333	0.444888	0.351749	-0.527067	0.112757	0.947857	-1.1456
27.2072	27.2502	27.1528	26.7851	26.7777	26.8134	27.9702	28.0532	28.1622	27.2705	27.5487	27.5639	26.8651	26.9972	26.8293	25.9562	26.336	26.3482	30	30	27	80.5	80.5	77.5	40.573	0	323.31	19699000000	771	O43602	O43602	Neuronal migration protein doublecortin	DCX	217	0.3062	0.00629492	2.20101	1.16467	0.000102958	3.98734	0.411333	0.000168422	3.7736	0.600833	0.00553253	2.25708	0.683733	0.00782332	2.10661	0.5786
25.7294	25.7765	25.9275	26.8112	26.8064	26.6432	26.0933	26.3087	26.3951	27.4771	27.1692	27.0259	26.5212	26.5499	26.4517	26.5705	26.3057	26.1272	14	14	14	37.5	37.5	37.5	57.193	0	218.32	7992900000	325	O43660	O43660	Pleiotropic regulator 1	PLRG1	219	-0.696467	0.000469315	3.32854	-0.2419	0.062387	1.20491	-0.942467	0.00031726	3.49858	-0.958367	0.00395456	2.4029	0.173133	0.259969	0.585078	0.419133
22.1759	24.6022	21.8048	23.8049	23.4653	24.0609	25.0422	25.2938	24.8952	24.4334	24.1075	24.2591	20.8985	22.3675	21.3484	22.493	22.3051	22.8221	2	2	2	2.9	2.9	2.9	50.75	0	26.304	1492800000	53	O43670	O43670	BUB3-interacting and GLEBS motif-containing protein ZNF207	ZNF207	220	1.32283	0.247963	0.605613	3.53893	0.00141116	2.85042	-0.916067	0.363426	0.439584	0.8104	0.00564098	2.24865	-1.00193	0.0949758	1.02239	1.23697
26.6381	26.4643	26.0562	25.6611	25.5797	25.8625	26.7314	26.9172	26.9375	26.1303	25.7736	25.9665	23.9638	25.0322	25.1167	22.0027	23.4288	21.7402	20	20	20	69.2	69.2	69.2	37.154	0	323.31	6413100000	300	O43684	O43684	Mitotic checkpoint protein BUB3	BUB3	223	1.68197	0.0147207	1.83207	2.1578	0.00460174	2.33708	0.6851	0.0233549	1.63162	0.905233	0.00177041	2.75193	2.31367	0.0227436	1.64314	3.31053
27.9204	28.1204	27.5641	20.7282	22.6406	22.9444	28.8346	28.4365	28.3982	22.1827	23.0283	20.416	24.9323	25.6012	26.0115	23.1547	23.8618	22.966	60	60	42	67.9	67.9	52.9	104.85	0	323.31	21557000000	633	O43707;Q08043;P35609	O43707	Alpha-actinin-4	ACTN4	224	2.3533	0.002661	2.57495	3.04143	0.000904113	3.04378	5.7639	0.00126883	2.8966	6.68077	0.00103101	2.98674	2.1875	0.00627381	2.20247	-1.2231
24.7465	25.4448	25.569	25.1261	25.552	25.4745	25.2402	25.3723	25.2313	25.1491	25.0085	25.6673	26.4263	26.1311	26.1958	25.7117	26.0601	25.5955	13	13	13	27.3	27.3	27.3	85.852	0	177	6450100000	186	O43719	O43719	HIV Tat-specific factor 1	HTATSF1	225	-0.997633	0.0212335	1.67298	-0.9698	0.000645533	3.19008	-0.130767	0.672868	0.17207	0.0063	0.977005	0.010103	0.461967	0.049554	1.30492	-0.4049
28.0706	28.6913	27.8853	28.4004	28.2209	28.6629	29.244	28.7868	29.154	28.3019	28.3271	28.695	25.8554	26.8187	26.4729	25.8381	26.2517	26.0537	74	73	71	62.3	61.5	59.7	131.98	0	323.31	47338000000	1259	O43795	O43795	Unconventional myosin-Ib	MYO1B	228	1.8334	0.0079213	2.1012	2.67927	0.00104205	2.98211	-0.212333	0.4838	0.315334	0.620267	0.0304119	1.51696	0.3345	0.335769	0.47396	2.38023
29.1857	28.8765	28.6889	29.7686	29.2523	29.7044	28.6083	28.6254	28.7928	30.0246	29.557	29.4526	28.2897	29.3363	29.7473	29.8345	30.2249	29.7052	20	20	20	77.1	77.1	77.1	26.227	0	261.42	38160000000	639	O43809	O43809	Cleavage and polyadenylation specificity factor subunit 5	NUDT21	229	-0.2074	0.673772	0.171487	-0.448933	0.363197	0.439858	-0.658067	0.0390287	1.40862	-1.00257	0.00566966	2.24644	-0.7971	0.15897	0.798684	-0.346433
21.5767	21.9886	20.7463	21.0681	21.7963	21.7737	22.0494	23.2467	22.4776	21.4497	21.4076	21.2698	23.4434	23.3899	23.5297	23.4654	23.6641	23.6626	3	3	3	5.5	5.5	5.5	51.84	0	6.4619	298260000	23	O43818	O43818	U3 small nucleolar RNA-interacting protein 2	RRP9	231	-2.01713	0.00537295	2.26979	-0.8631	0.0706265	1.15103	-0.108833	0.815426	0.0886152	1.21553	0.0265532	1.57588	-0.143033	0.138852	0.857449	-2.05133
20.934	22.5808	23.1232	21.1582	21.2834	23.2448	22.4586	20.661	21.3266	21.783	24.1524	22.1135	23.623	22.4031	23.0517	21.9483	22.2031	22.2992	5	4	4	5.1	4.2	4.2	119.26	0	19.089	464580000	41	O60231	O60231	Putative pre-mRNA-splicing factor ATP-dependent RNA helicase DHX16	DHX16	236	-0.813267	0.337266	0.472027	-1.54387	0.07101	1.14868	0.3172	0.753561	0.122882	-1.2009	0.25647	0.590964	0.875733	0.0758065	1.12029	-0.254733
24.2855	24.4651	24.2892	25.1635	25.0992	24.3212	22.3085	21.9782	21.8234	24.2081	24.3505	24.2755	25.3726	25.0411	24.9131	25.6086	25.7808	25.8756	13	13	13	11	11	11	160.6	0	72.81	885630000	54	O60244	O60244	Mediator of RNA polymerase II transcription subunit 14	MED14	237	-0.762333	0.00693473	2.15897	-3.07223	0.000100744	3.99678	-0.5147	0.136801	0.86391	-2.24133	0.000113368	3.94551	-0.646067	0.014875	1.82754	-0.8937
27.5326	27.6039	27.6788	27.9164	27.9207	27.5829	27.5069	27.5603	27.4358	27.8809	27.7995	27.721	28.1042	28.2448	28.2532	28.4084	28.4588	28.6261	44	44	31	40.3	40.3	30.5	121.9	0	323.31	28209000000	930	O60264	O60264	SWI/SNF-related matrix-associated actin-dependent regulator of chromatin subfamily A member 5	SMARCA5	239	-0.595633	0.000749113	3.12545	-0.699733	0.000315104	3.50155	-0.201567	0.167167	0.776848	-0.299467	0.00692289	2.15971	-0.297033	0.0219945	1.65769	-0.6911
27.8456	27.9969	27.5693	27.4128	27.4357	27.7209	27.8698	27.6402	27.8786	26.5077	26.6148	26.7416	26.013	26.4493	26.1367	25.7614	26.1948	25.8793	77	77	55	82	82	64.8	109.49	0	323.31	33523000000	1045	O60282;Q86Y91	O60282	Kinesin heavy chain isoform 5C	KIF5C	240	1.60427	0.000882577	3.05425	1.59653	0.000458336	3.33882	0.2808	0.15345	0.814034	1.17483	0.000340213	3.46825	0.2545	0.237283	0.624734	1.57797
21.5397	21.6366	22.6649	24.6923	24.5357	24.7294	24.6644	24.6354	24.642	25.7302	25.7179	25.5643	20.7541	21.2006	20.6985	22.1764	21.9667	23.3595	15	15	15	12.7	12.7	12.7	171.29	0	84.866	949040000	40	O60306	O60306	Intron-binding protein aquarius	AQR	241	1.06267	0.0540706	1.26704	3.76287	1.89755e-05	4.72181	-2.7054	0.00176542	2.75315	-1.02353	4.59208e-05	4.33799	-1.61647	0.0248827	1.6041	2.1516
21.4643	22.3179	20.9416	24.1688	21.3441	23.0257	23.9414	23.0748	24.2245	23.7776	23.6939	23.9443	22.0659	22.4891	21.2942	22.9525	20.9874	22.4015	19	19	19	25	25	25	111.63	0	76.064	1227500000	75	O60313	O60313	Dynamin-like 120 kDa protein, mitochondrial;Dynamin-like 120 kDa protein, form S1	OPA1	243	-0.375133	0.519775	0.284184	1.79717	0.0217037	1.66347	-1.2716	0.236177	0.626762	-0.0583667	0.876896	0.0570521	-0.164067	0.821666	0.0853045	0.7324
22.3242	21.4275	22.0793	21.5195	20.4189	22.8746	23.5773	23.4753	23.2952	23.6173	23.0491	23.1927	23.1366	21.2794	21.0654	21.9703	21.4895	22.5387	8	8	7	16.3	16.3	13.8	79.187	0	42.113	1018600000	57	O60488	O60488	Long-chain-fatty-acid--CoA ligase 4	ACSL4	248	0.116533	0.877587	0.0567098	1.62213	0.0706409	1.15094	0.339333	0.677922	0.16882	0.1629	0.438394	0.358136	-0.172367	0.823564	0.0843025	-0.395167
25.0065	24.575	24.7895	24.9937	24.9037	25.183	24.8619	25.2082	24.9987	25.5182	25.2953	25.3574	25.2413	25.3636	25.95	24.8845	25.3268	25.0889	27	15	15	42.1	32.4	32.4	69.602	0	323.31	1647400000	113	O60506	O60506	Heterogeneous nuclear ribonucleoprotein Q	SYNCRIP	251	-0.727967	0.0444656	1.35198	-0.495367	0.108787	0.963423	-0.236467	0.188406	0.724905	-0.367367	0.038199	1.41795	0.418233	0.174082	0.759246	-0.0732667
24.4439	24.668	24.6532	25.9971	25.4383	25.8366	24.9997	25.4672	25.4344	26.5896	26.4478	26.515	25.1663	25.2533	25.1889	25.2876	24.7945	24.9424	18	18	18	37.3	37.3	37.3	65.521	0	147.3	3514500000	182	O60508	O60508	Pre-mRNA-processing factor 17	CDC40	252	-0.614467	0.00133059	2.87595	0.0976	0.557981	0.25338	-1.16897	0.00297095	2.52711	-1.21703	0.00146113	2.83531	0.194667	0.259822	0.585325	0.749167
21.2227	22.7259	21.4542	22.0565	21.9735	22.2861	22.4084	22.2396	22.4753	21.239	21.7343	20.0095	20.4677	21.201	22.3318	22.3049	21.7414	21.8063	17	17	17	53.4	53.4	53.4	55.023	0	100.13	1794500000	68	O60701	O60701	UDP-glucose 6-dehydrogenase	UGDH	256	0.467433	0.549354	0.260147	1.04093	0.129634	0.88728	-0.304433	0.557678	0.253616	1.38017	0.0559802	1.25197	-0.617367	0.34018	0.468292	0.1545
26.7759	27.2304	27.1546	26.8315	27.0164	26.8577	26.7554	26.9002	26.8634	26.5513	26.6431	26.6572	27.291	27.2273	27.25	26.7086	26.6881	26.8919	38	38	37	47.1	47.1	46.4	108.17	0	323.31	14471000000	574	O60716;Q99569	O60716	Catenin delta-1	CTNND1	257	-0.202467	0.226551	0.644835	-0.416433	0.000916839	3.03771	0.151767	0.374518	0.426527	0.222467	0.0152452	1.81687	0.493233	0.0018567	2.73126	0.139
25.1987	25.4202	25.6699	26.4571	26.6572	26.2574	25.4404	25.8087	25.6413	26.8696	26.9334	26.6617	26.4145	25.499	25.6924	25.5024	25.3422	25.5352	8	8	8	46.8	46.8	46.8	30.472	0	77.927	3272900000	107	O60828	O60828	Polyglutamine-binding protein 1	PQBP1	263	-0.439033	0.229718	0.638805	-0.2385	0.468681	0.329123	-1.02763	0.00451068	2.34576	-1.19143	0.000894336	3.0485	0.4087	0.224726	0.648348	0.9973
28.9951	28.9748	28.9828	29.1955	29.16	28.8108	28.7963	28.7699	28.4296	29.2547	29.0126	28.7273	29.5155	29.2579	29.258	29.5212	29.1686	29.3346	32	32	32	63	63	63	57.673	0	323.31	59329000000	1027	O60832	O60832	H/ACA ribonucleoprotein complex subunit 4	DKC1	265	-0.359567	0.0139358	1.85587	-0.678533	0.00967724	2.01425	-0.0712	0.593388	0.226661	-0.332933	0.15928	0.797838	0.00233333	0.986863	0.00574321	-0.286033
29.8566	30.0423	29.6783	29.9027	29.942	30.2175	29.373	29.8456	29.4396	29.6854	29.2365	29.1375	30.0278	30.5039	30.6083	30.8002	30.7178	30.1576	52	52	52	34	34	34	138.83	0	323.31	43283000000	823	O60841;Q9H2L5	O60841	Eukaryotic translation initiation factor 5B	EIF5B	266	-0.520933	0.0658277	1.18159	-0.827267	0.0233996	1.63079	-0.161667	0.325574	0.487351	0.1996	0.423472	0.373175	-0.178533	0.544008	0.264395	-0.5378
22.4125	23.1576	21.4876	20.5676	20.8893	21.3337	21.1641	20.8121	21.083	21.5456	20.0683	20.3065	23.5305	23.1608	23.1719	23.5031	23.6951	23.4709	6	6	4	5.3	5.3	3.7	152.22	0	13.521	160660000	15	O60885	O60885	Bromodomain-containing protein 4	BRD4	269	-0.935167	0.133641	0.874061	-2.268	0.000149051	3.82667	1.42237	0.0554894	1.25579	0.3796	0.464691	0.332836	-0.268633	0.12775	0.893639	-2.62617
27.2631	27.2752	27.7345	27.0921	27.7749	27.2335	27.4693	27.0124	27.3059	26.0988	26.6807	26.678	25.0291	25.4212	25.3124	25.0924	25.2816	24.7163	37	37	37	83.5	83.5	83.5	66.193	0	323.31	16502000000	532	O75083	O75083	WD repeat-containing protein 1	WDR1	274	2.17003	0.000365456	3.43717	2.0083	0.000348202	3.45817	0.0574333	0.835715	0.077942	0.7767	0.0298665	1.52482	0.224133	0.331752	0.479187	2.33673
24.9123	24.8156	24.5798	25.0362	25.382	24.6887	24.3489	24.7077	23.8163	24.4623	24.6089	24.2492	26.2623	25.9107	25.134	25.8566	26.5534	26.0821	14	14	13	18.2	18.2	17	120.77	0	72.894	2553600000	137	O75151	O75151	Lysine-specific demethylase PHF2	PHF2	282	-0.999767	0.0452034	1.34483	-1.47803	0.0248586	1.60452	-0.2664	0.298551	0.524981	-0.149167	0.621487	0.206568	-0.395033	0.370009	0.431788	-1.1284
25.2743	24.9079	25.3531	25.9865	26.2088	25.741	25.2275	25.2612	25.1726	25.5569	26.1394	26.2402	26.2618	24.6916	24.0188	25.2013	25.9207	25.2966	19	19	19	35.3	35.3	35.3	89.13	0	184.88	2837700000	204	O75152;A0A1B0GTU1	O75152	Zinc finger CCCH domain-containing protein 11A	ZC3H11A	283	0.1877	0.79578	0.0992072	0.2297	0.747202	0.126562	-0.800333	0.0141792	1.84835	-0.7584	0.0241157	1.6177	-0.482133	0.529842	0.275854	0.5059
25.8676	25.944	25.9652	22.4605	21.7688	21.7255	26.2225	25.9802	26.084	21.5389	22.1547	21.7674	24.3409	24.1014	23.7396	22.2283	21.6238	22.0501	14	14	14	16.5	16.5	16.5	81.871	0	107.26	3093100000	117	O75175	O75175	CCR4-NOT transcription complex subunit 3	CNOT3	284	1.86497	0.000461611	3.33572	2.03493	0.000416205	3.38069	3.94067	8.04804e-05	4.09431	4.27523	2.4556e-05	4.60984	2.09323	0.00111989	2.95083	0.0175333
24.1869	24.0157	24.4753	23.9446	24.3919	23.9299	20.9807	22.1074	21.1346	22.0281	22.4313	21.2779	25.3777	25.6322	25.7524	26.0699	26.2845	25.7951	21	19	19	63.7	56.7	56.7	39.617	0	200.98	11826000000	390	O75367	O75367	Core histone macro-H2A.1	H2AFY	294	-1.36147	0.00143211	2.84402	-4.17987	0.000348498	3.4578	0.137167	0.535155	0.27152	-0.504867	0.359747	0.444003	-0.4624	0.0616902	1.20978	-1.96103
26.4851	26.5708	26.2365	20.7725	22.1806	21.3697	27.3043	26.7007	26.923	21.5675	21.1967	21.1698	24.8702	25.8217	25.4945	26.3181	21.9808	20.8746	77	70	68	38.3	36.9	35.7	278.16	0	323.31	9850300000	387	O75369	O75369	Filamin-B	FLNB	295	1.03533	0.0250969	1.60038	1.58053	0.00872336	2.05932	4.98987	0.000287914	3.54074	5.66467	1.30345e-05	4.88491	2.33763	0.237498	0.624341	-1.6169
24.4705	24.3255	24.6555	21.2816	23.4473	20.9358	24.1465	24.6996	24.5507	23.1198	22.2007	22.1141	25.9851	26.4261	26.1793	23.4211	23.8448	22.4012	32	32	31	17.7	17.7	17.4	270.21	0	189.32	1597800000	137	O75376	O75376	Nuclear receptor corepressor 1	NCOR1	296	-1.713	0.00042485	3.37176	-1.73123	0.00115472	2.93752	2.5956	0.0305409	1.51512	1.9874	0.00534809	2.2718	2.97447	0.00264902	2.57691	-1.33413
29.7227	29.5781	30.0006	29.7	30.1258	29.5131	29.7156	29.7873	29.5363	29.8925	29.8353	29.5482	30.5222	30.2971	30.3454	30.1985	30.1944	30.2711	19	19	19	50.7	50.7	50.7	41.236	0	323.31	68458000000	864	O75381	O75381	Peroxisomal membrane protein PEX14	PEX14	298	-0.6211	0.0118164	1.92752	-0.7085	0.00219555	2.65846	-0.0125	0.957344	0.0189322	-0.0789333	0.57671	0.239043	0.1669	0.0836571	1.0775	-0.4417
29.0532	29.2188	29.0261	29.2867	29.1526	29.0957	29.279	29.323	29.2434	29.738	29.5682	29.4987	29.5124	29.4212	29.3895	29.5463	29.2082	29.3323	33	33	32	35.2	35.2	34.5	108.8	0	323.31	48224000000	988	O75400	O75400	Pre-mRNA-processing factor 40 homolog A	PRPF40A	304	-0.341667	0.00840319	2.07556	-0.159233	0.0214739	1.66809	-0.0789667	0.393522	0.405031	-0.319833	0.012837	1.89154	0.0787667	0.496382	0.304184	-0.183933
27.4592	26.9604	26.9188	27.7225	27.3216	27.6904	28.4068	28.2684	28.4231	28.6616	28.5172	28.4319	27.4002	27.4643	27.0356	27.4217	27.9848	27.3878	17	17	14	43.5	43.5	39.3	31.3	0	112.43	17284000000	363	O75494	O75494	Serine/arginine-rich splicing factor 10	SRSF10	310	-0.187233	0.440788	0.35577	1.06607	0.00169525	2.77077	-0.465367	0.097564	1.01071	-0.1708	0.108965	0.962713	-0.298067	0.273751	0.562644	-0.0199333
30.9366	30.9297	31.2564	31.3702	31.5908	31.2766	30.7447	30.9223	30.8862	31.5142	31.6412	31.5575	32.0972	31.8274	31.9483	31.4432	31.476	31.6732	88	88	88	60	60	60	145.83	0	323.31	181260000000	3029	O75533	O75533	Splicing factor 3B subunit 1	SF3B1	313	-0.916733	0.00232575	2.63344	-1.10657	0.000310511	3.50792	-0.371633	0.059478	1.22564	-0.7199	0.00039586	3.40246	0.426833	0.0158017	1.8013	-0.118267
26.8023	26.4792	26.4317	22.1549	21.7689	23.623	26.6175	26.6911	26.7821	21.9005	21.8886	21.9808	26.3988	26.6303	26.1406	22.43	21.635	20.8914	31	31	31	46.1	46.1	46.1	88.884	0	208.44	3993500000	233	O75534	O75534	Cold shock domain-containing protein E1	CSDE1	314	0.181167	0.378671	0.421738	0.307	0.108795	0.963389	4.05547	0.00215441	2.66667	4.7736	1.11267e-07	6.95363	4.73777	0.000528023	3.27735	0.863467
21.944	21.462	20.5255	22.4223	23.0669	21.6203	22.0912	22.6063	21.1302	21.7779	21.9982	22.1165	21.5431	23.4277	21.9899	23.2758	21.7161	22.0502	2	2	2	4.8	4.8	4.8	42.506	0	8.8297	163450000	20	O75554	O75554	WW domain-binding protein 4	WBP4	315	-1.00973	0.225209	0.647415	-0.377667	0.625017	0.204108	-1.05933	0.147183	0.832143	-0.0216333	0.963457	0.0161677	-0.0271333	0.972519	0.0121019	0.0224667
25.7071	25.5042	25.9162	27.124	27.6216	26.7516	25.8211	25.5532	25.8288	27.6862	28.2115	27.3895	25.9925	25.391	25.5924	25.6553	26.488	25.7983	16	16	16	64.2	64.2	64.2	34.404	0	147.2	5133500000	158	O75569	O75569	Interferon-inducible double-stranded RNA-dependent protein kinase activator A	PRKRA	316	0.0505333	0.824168	0.0839843	0.0757333	0.722395	0.141226	-1.45657	0.00639741	2.194	-2.02803	0.00139143	2.85654	-0.3219	0.360466	0.443136	1.1852
24.9084	24.8804	25.0165	25.3788	24.5515	24.6061	24.0434	24.3995	23.8854	22.3632	20.766	20.381	25.5292	25.9868	26.1161	26.5972	25.6542	25.9642	7	7	7	23.2	23.2	23.2	28.424	0	23.808	1206200000	67	O75586	O75586	Mediator of RNA polymerase II transcription subunit 6	MED6	317	-0.942267	0.00672441	2.17235	-1.76793	0.00164784	2.78308	0.0896333	0.756863	0.120983	2.93937	0.00931825	2.03067	-0.1945	0.586948	0.2314	-1.2264
28.4648	27.9367	29.1231	28.9888	29.755	28.7675	28.2285	28.4549	28.2993	29.1908	29.4296	29.1692	29.1932	28.7833	28.861	28.5633	29.097	28.4181	71	71	71	44.1	44.1	44.1	244.5	0	323.31	34036000000	1098	O75643	O75643	U5 small nuclear ribonucleoprotein 200 kDa helicase	SNRNP200	320	-0.437633	0.297236	0.526899	-0.618267	0.0122299	1.91258	-0.662233	0.219473	0.658619	-0.935633	0.000939938	3.0269	0.253033	0.354177	0.45078	0.477633
26.2941	26.499	26.746	26.5328	26.6862	26.6024	25.7159	26.0461	26.1582	26.4117	26.359	26.3764	26.3488	26.1338	26.2971	26.2307	26.1781	26.2467	18	18	18	49.6	49.6	49.6	41.45	0	254.37	10474000000	317	O75683	O75683	Surfeit locus protein 6	SURF6	323	0.253133	0.157598	0.802449	-0.2865	0.124456	0.904986	-0.0941	0.532644	0.273563	-0.408967	0.0376647	1.42406	0.0414	0.575657	0.239836	0.388633
22.5792	23.4803	22.4636	22.7968	23.2307	22.6813	22.3865	21.3441	21.0429	21.3859	20.8705	21.8576	21.79	22.3021	21.7499	22.7677	23.0998	22.2864	20	20	19	58.5	58.5	56.3	46.659	0	155.62	2184500000	104	O75874	O75874	Isocitrate dehydrogenase [NADP] cytoplasmic	IDH1	332	0.8937	0.0717139	1.1444	-0.356167	0.467571	0.330152	-0.0619	0.872628	0.0591711	0.219833	0.681086	0.166798	-0.770633	0.0595813	1.22489	0.184967
24.5816	24.3216	24.3952	24.8684	24.7393	24.5106	23.854	24.0062	23.4812	24.5397	24.1546	24.0138	24.6	24.8878	25.2086	25.1203	25.2631	24.6475	5	5	5	13.3	13.3	13.3	64.239	0	38.75	951130000	52	O75909	O75909	Cyclin-K	CCNK	333	-0.466	0.0722574	1.14112	-1.11833	0.00891035	2.05011	-0.2733	0.103607	0.984612	-0.455567	0.108761	0.963527	-0.1115	0.685562	0.163953	-0.3042
24.8926	24.716	24.3795	25.574	25.4763	25.7988	25.3985	25.4403	25.6101	26.5067	26.0091	26.2469	24.7894	25.6258	25.4752	24.3538	24.6559	24.7111	9	9	9	55.1	55.1	55.1	26.131	0	98.116	3446800000	155	O75934	O75934	Pre-mRNA-splicing factor SPF27	BCAS2	334	-0.6341	0.100585	0.997468	0.186167	0.52169	0.282587	-0.953667	0.00588246	2.23044	-0.771267	0.00807739	2.09273	0.7232	0.0613401	1.21226	1.04277
22.7883	22.6112	21.6804	24.8989	24.5904	24.4604	23.7767	23.8387	23.4878	24.9506	25.5439	24.9634	22.328	21.1276	21.1431	23.9837	24.2241	23.9338	3	3	3	15.5	15.5	15.5	26.711	0	59.292	988740000	41	O75940	O75940	Survival of motor neuron-related-splicing factor 30	SMNDC1	336	0.827067	0.19062	0.719832	2.16817	0.00624456	2.2045	-2.28993	0.00337511	2.47171	-1.45157	0.00290143	2.53739	-2.5143	0.00350527	2.45528	0.6027
21.576	20.8684	20.762	22.4092	22.5447	23.1261	19.9677	21.829	21.2555	22.1498	20.4839	22.2388	22.5588	23.069	23.011	22.8594	22.7239	22.6801	8	8	8	22	22	22	47.355	0	16.302	581710000	29	O75955	O75955	Flotillin-1	FLOT1	337	-1.8108	0.00389674	2.4093	-1.8622	0.0314599	1.50224	-1.62453	0.00852461	2.06933	-0.606767	0.486747	0.312697	0.125133	0.502663	0.298723	-0.0611333
26.981	27.0207	27.3504	26.7922	27.006	26.7756	26.5818	26.9717	27.0448	26.7486	26.9448	26.8949	27.4233	26.6592	26.5527	26.8362	27.1064	26.9893	27	27	27	59.8	59.8	59.8	54.972	0	211.25	17483000000	591	O76021	O76021	Ribosomal L1 domain-containing protein 1	RSL1D1	340	0.238967	0.467725	0.330009	-0.0123	0.970209	0.0131346	0.259433	0.134559	0.871086	0.00333333	0.983904	0.00704744	-0.0989	0.746169	0.127163	-0.119367
20.6932	22.5108	21.3869	22.6109	22.3944	23.076	23.5311	23.9113	23.9564	23.3322	23.572	23.1489	22.4938	21.5095	22.7804	20.9339	20.5638	21.1936	6	6	6	49.6	49.6	49.6	13.331	0	49.493	773030000	33	O76070	O76070	Gamma-synuclein	SNCG	343	-0.730933	0.326738	0.4858	1.53837	0.019567	1.70848	-1.16347	0.109203	0.961765	0.448567	0.0695519	1.15769	1.36413	0.0328425	1.48356	1.79667
23.5216	24.1511	23.4621	23.7595	23.8183	24.1464	21.8775	23.4624	23.3684	20.7812	21.2612	22.4376	25.82	26.1051	26.0236	25.3246	25.6068	25.2808	27	27	27	42.3	42.3	42.3	74.605	0	225.29	3033100000	143	O76094	O76094	Signal recognition particle subunit SRP72	SRP72	345	-2.2713	0.00065347	3.18477	-3.08013	0.00407844	2.38951	-0.196467	0.477766	0.320785	1.40943	0.118517	0.926218	0.578833	0.0120592	1.91868	-1.496
23.3906	23.5128	22.9129	23.6993	23.5022	23.7145	23.3679	23.7735	23.7247	23.016	23.2052	23.3038	24.8369	24.2439	23.9594	24.543	24.8895	24.6099	14	14	10	22.9	22.9	18	75.022	0	49.362	1028300000	96	O94776	O94776	Metastasis-associated protein MTA2	MTA2	347	-1.07463	0.0274537	1.5614	-0.7247	0.0658378	1.18152	-0.366567	0.133881	0.873282	0.447033	0.0433435	1.36308	-0.334067	0.297887	0.525948	-1.04213
23.8354	23.5173	23.7367	23.8021	24.316	23.412	23.6171	23.8897	23.6178	24.2388	24.1486	23.7369	24.937	23.5649	23.5558	23.9732	24.583	24.225	13	11	11	41.5	39	39	46.877	0	81.472	1240300000	103	O94805	O94805	Actin-like protein 6B	ACTL6B	348	-0.322767	0.528676	0.27681	-0.311033	0.542479	0.265617	-0.1469	0.625342	0.203882	-0.333233	0.136406	0.865166	-0.241167	0.64956	0.18738	-0.417033
26.1453	26.2084	26.0699	25.9599	26.1742	25.6914	26.036	25.8174	25.928	24.9367	25.2242	25.2374	24.4775	24.6669	24.3054	23.7532	24.3414	24.4183	35	34	34	33.9	33	33	116.2	0	182.25	6750900000	289	O94832	O94832	Unconventional myosin-Id	MYO1D	352	1.65793	0.00012043	3.91927	1.44387	0.000291682	3.53509	0.199367	0.24192	0.616329	0.794367	0.00243012	2.61437	0.3123	0.253877	0.595377	1.77087
27.8476	27.7999	27.8763	25.5916	25.9482	25.6885	28.1382	27.9234	28.1117	23.9481	24.428	23.7763	25.8158	25.3242	25.591	22.8712	22.7724	22.7357	56	56	55	60.2	60.2	59.2	124.11	0	323.31	15543000000	607	O94875	O94875	Sorbin and SH3 domain-containing protein 2	SORBS2	353	2.26427	9.50924e-05	4.02185	2.48077	9.45716e-05	4.02424	2.0985	4.25323e-05	4.37128	4.00697	4.15048e-05	4.3819	2.7839	4.67035e-05	4.33065	2.94967
23.7459	20.9789	23.4705	23.9538	23.9939	24.2709	23.8687	24.3153	24.0277	24.5882	24.7515	24.3022	22.4291	22.4092	21.2901	22.31	23.3084	23.7426	9	9	5	23.6	23.6	14.5	37.839	0	29.014	1584300000	76	O94905	O94905	Erlin-2	ERLIN2	357	0.688967	0.511455	0.291193	2.02777	0.00703493	2.15274	-1.3411	0.204531	0.689241	-0.476733	0.0617612	1.20928	-1.07753	0.130201	0.885385	0.952533
27.367	27.2744	27.2885	27.49	27.4756	27.1139	27.2668	27.1995	27.3997	27.706	27.5133	27.6317	27.8077	27.8362	27.7309	27.6707	27.463	27.4854	26	26	26	29.3	29.3	29.3	106.92	0	147.29	12145000000	461	O94906	O94906	Pre-mRNA-processing factor 6	PRPF6	358	-0.481633	0.000350255	3.45562	-0.502933	0.00165665	2.78077	-0.0498667	0.713255	0.146755	-0.328333	0.0156162	1.80642	0.2519	0.0259756	1.58543	-0.179867
21.3942	21.9215	22.0112	24.2621	23.7437	24.0442	22.7879	21.5723	20.6904	24.3033	23.3516	23.5394	21.7344	21.1311	21.0578	21.2746	21.5113	21.8362	23	23	21	21	21	20	159.76	0	103.87	1329200000	86	O94964	O94964	Protein SOGA1;N-terminal form;C-terminal 80 kDa form	SOGA1	360	0.467867	0.179691	0.745473	0.375767	0.591282	0.228205	-2.24103	0.000782778	3.10636	-2.0479	0.038479	1.41478	-0.232933	0.435643	0.36087	2.47597
23.7977	23.7575	23.4588	23.5596	23.5146	23.2638	23.6003	23.3966	22.9456	23.0242	21.307	23.1771	23.5707	23.6195	23.6126	22.3654	23.7605	23.469	18	18	11	27.4	27.4	19.5	103.96	0	138.31	1477300000	138	O94973	O94973	AP-2 complex subunit alpha-2	AP2A2	363	0.0704	0.549986	0.259648	-0.286767	0.213506	0.67059	0.225333	0.185386	0.731922	0.8114	0.267191	0.573178	0.402633	0.397235	0.400953	0.2477
26.2045	26.5317	26.8424	26.8421	27.3091	27.0057	25.8379	26.3113	25.7547	26.7416	26.8767	26.947	27.7639	26.6252	26.0375	26.8623	27.7091	27.9617	11	11	11	10.8	10.8	10.8	125.87	0	130.04	6942300000	200	O95104	O95104	Splicing factor, arginine/serine-rich 15	SCAF4	367	-0.282667	0.627815	0.202168	-0.8409	0.191489	0.717856	-0.5261	0.0835659	1.07797	-0.887133	0.00843642	2.07384	-0.702167	0.311102	0.507097	-0.458733
24.8112	24.8134	25.0819	24.5666	24.9474	24.4471	24.4363	24.413	25.1081	23.682	24.1205	24.3115	25.0884	25.0205	24.9405	24.3596	24.5167	24.3273	12	12	12	33.3	33.3	33.3	37.404	0	55.946	5492700000	198	O95218	O95218	Zinc finger Ran-binding domain-containing protein 2	ZRANB2	373	-0.1143	0.31475	0.502035	-0.364	0.191567	0.71768	0.248467	0.229972	0.638325	0.614467	0.105163	0.978138	0.615267	0.0010542	2.97708	0.2525
30.9116	30.7182	30.6949	30.8384	30.5178	30.4803	30.7413	30.5533	30.6187	30.7793	30.9482	30.8057	30.6399	30.3419	30.1258	30.4349	31.0025	30.7937	34	34	34	57.9	57.9	57.9	51.466	0	323.31	132780000000	1511	O95232	O95232	Luc7-like protein 3	LUC7L3	375	0.4057	0.0687766	1.16256	0.268567	0.16625	0.779239	0.162733	0.287568	0.54126	-0.206633	0.0532029	1.27406	-0.3745	0.168228	0.774102	-0.131533
24.4402	24.2829	24.7706	20.4458	22.3298	20.021	23.9253	23.8389	24.2547	22.4539	21.7736	21.5234	23.6948	22.8971	24.2623	21.4178	22.7611	20.8736	9	9	9	37.9	37.9	37.9	27.228	0	27.22	1156000000	79	O95292	O95292	Vesicle-associated membrane protein-associated protein B/C	VAPB	378	0.879833	0.104985	0.978871	0.388233	0.403247	0.394429	3.5657	0.00789672	2.10255	2.08933	0.00239189	2.62126	1.9339	0.047991	1.31884	-0.751967
23.6722	23.5139	23.8943	24.352	24.8031	23.8083	23.6672	23.7485	23.5884	24.4111	24.4641	24.4238	25.1155	24.3462	24.3024	24.7834	24.6749	24.4136	8	8	8	22.7	22.7	22.7	68.386	0	77.539	1475000000	118	O95391	O95391	Pre-mRNA-splicing factor SLU7	SLU7	382	-0.894567	0.0353173	1.45201	-0.92	0.0264826	1.57704	-0.627667	0.111232	0.953772	-0.764967	9.7533e-05	4.01085	-0.0359333	0.906057	0.0428444	-0.302833
22.5558	22.0688	21.8596	22.1554	22.682	21.9871	22.24	22.0904	22.0562	22.4157	22.5305	22.143	22.4442	22.6708	22.4899	21.5848	21.6402	21.8365	2	2	2	9.2	9.2	9.2	59.851	0	18.235	523700000	37	O95394	O95394	Phosphoacetylglucosamine mutase	PGM3	383	-0.373567	0.161064	0.793001	-0.4061	0.0104307	1.98169	-0.113433	0.719122	0.143198	-0.2342	0.14134	0.849734	0.8478	0.00118967	2.92457	0.587667
25.561	25.6265	25.7441	25.4889	25.4498	24.8748	25.1955	25.4719	25.2297	25.6646	25.408	25.1076	26.9984	26.8448	26.9732	26.654	26.4723	26.6549	9	9	9	32.3	32.3	32.3	37.646	0	95.535	3508900000	147	O95400	O95400	CD2 antigen cytoplasmic tail-binding protein 2	CD2BP2	384	-1.29493	5.50526e-05	4.25922	-1.63977	7.8276e-05	4.10637	0.3727	0.144094	0.841355	-0.0943667	0.633214	0.198449	0.345067	0.0110404	1.95702	-1.32257
25.5872	25.472	25.9515	26.529	27.2203	25.7014	24.2877	24.6588	24.9161	24.7613	25.0726	25.0847	27.3002	25.8497	25.8692	27.2628	27.6566	27.5165	19	19	19	42.5	42.5	42.5	65.446	0	115.41	3139000000	185	O95402	O95402	Mediator of RNA polymerase II transcription subunit 26	MED26	385	-0.669467	0.252854	0.597131	-1.71883	0.0286842	1.54236	-0.813333	0.153289	0.814488	-0.352	0.170398	0.768536	-1.13893	0.0824006	1.08407	-0.995067
23.0105	22.7908	23.2815	21.1671	21.6764	20.7805	22.9983	23.1147	23.3134	22.642	22.5683	20.6714	22.5324	21.771	21.4796	21.9046	21.7597	22.0697	13	13	13	9.3	9.3	9.3	247.74	0	68.647	722540000	45	O95425	O95425	Supervillin	SVIL	386	1.09993	0.0331093	1.48005	1.21447	0.0205935	1.68627	1.8196	0.00353881	2.45114	1.18157	0.143924	0.841866	0.0163333	0.962486	0.0166055	-0.703333
21.5805	20.7146	20.9652	22.7793	23.1849	22.8504	21.0136	22.1802	21.8122	20.6434	20.365	22.9423	22.3742	21.156	22.2255	23.5801	23.3357	23.7104	3	3	3	3.2	3.2	3.2	194.81	0	21.063	202250000	10	O95602	O95602	DNA-directed RNA polymerase I subunit RPA1	POLR1A	391	-0.8318	0.14613	0.835259	-0.2499	0.653214	0.184945	-1.85143	0.0029352	2.53236	0.351767	0.711707	0.147699	-1.6235	0.0152493	1.81675	-0.603867
24.5702	24.5773	24.5639	24.3743	24.3336	24.6831	23.8899	24.1755	24.0092	24.3882	23.8709	23.7988	22.7394	21.8232	22.5781	23.5106	21.736	21.0196	10	10	10	19.9	19.9	19.9	67.748	0	40.772	1497200000	86	O95631	O95631	Netrin-1	NTN1	394	2.19023	0.00148949	2.82696	1.64463	0.00502863	2.29855	0.1068	0.388176	0.410972	0.00556667	0.979463	0.00901207	0.2915	0.731617	0.135716	2.37493
27.4072	27.6515	27.4964	27.8347	27.9975	27.8502	26.9666	27.3997	27.2453	27.4229	27.616	27.4934	27.915	28.1129	28.3838	28.0629	28.5239	28.2965	8	8	8	39.4	39.4	39.4	30.255	0	232.66	12675000000	288	O95639	O95639	Cleavage and polyadenylation specificity factor subunit 4	CPSF4	395	-0.618867	0.0157052	1.80396	-0.933367	0.00736764	2.13267	-0.375767	0.0130669	1.88383	-0.3069	0.0913843	1.03913	-0.1572	0.454957	0.34203	-0.4003
23.7909	23.6015	23.9464	21.1506	20.6733	21.6259	23.5074	23.4916	23.9595	22.1031	21.5482	20.7428	22.8968	24.8687	24.771	22.3059	21.7388	21.6248	6	4	4	9.2	7.8	7.8	59.689	0	13.523	409170000	22	O95758	O95758	Polypyrimidine tract-binding protein 3	PTBP3	402	-0.399233	0.571921	0.242664	-0.526	0.469922	0.327975	2.62967	0.000847509	3.07186	2.18813	0.00667496	2.17555	2.289	0.0275427	1.55999	-0.7399
22.9501	21.8047	21.3061	24.3372	24.4566	23.6387	24.171	23.9218	23.9699	24.1437	24.1238	24.5557	23.7483	23.9793	24.5539	21.5863	22.4863	20.5868	6	6	6	79.2	79.2	79.2	10.403	0	20.403	586340000	24	O95777	O95777	U6 snRNA-associated Sm-like protein LSm8	LSM8	403	-2.07353	0.0187333	1.72739	-0.0729333	0.786127	0.104507	-2.12387	0.0180649	1.74316	-0.2535	0.188564	0.724542	2.5407	0.0132164	1.87889	2.59103
23.0668	22.5562	22.3711	22.6568	22.2912	22.0747	22.5338	22.3177	22.4526	21.9891	22.0806	21.9663	21.73	22.3319	22.2975	22.0917	22.6317	22.4049	13	6	6	18	10.4	10.4	107.54	0	43.82	439670000	56	O95782	O95782	AP-2 complex subunit alpha-1	AP2A1	404	0.5449	0.128697	0.890433	0.3149	0.199453	0.700159	0.3238	0.294397	0.531067	0.4227	0.00421544	2.37516	-0.2563	0.363533	0.439456	-0.0352
26.3798	26.021	26.425	26.2205	25.9047	25.8684	25.966	26.0333	26.035	26.1272	26.059	25.9716	26.2146	26.1084	25.9415	25.6611	26.0164	25.4787	22	19	19	41.4	37.4	37.4	63.182	0	129.6	5173300000	283	O95793	O95793	Double-stranded RNA-binding protein Staufen homolog 1	STAU1	406	0.1871	0.281693	0.550224	-0.0767333	0.405836	0.391649	0.2774	0.177676	0.75037	-0.0411667	0.460223	0.337032	0.369433	0.104817	0.979568	0.279133
22.9599	22.9896	23.0123	23.4838	22.9259	22.4696	23.1479	22.6335	23.3533	24.2437	23.8479	24.192	23.3483	23.6012	23.2734	22.4017	21.8366	21.5068	6	6	6	33.2	33.2	33.2	23.772	0	40.037	653670000	40	O95816	O95816	BAG family molecular chaperone regulator 2	BAG2	407	-0.420367	0.013805	1.85996	-0.362733	0.198997	0.701153	0.0275	0.929893	0.0315671	-1.04963	0.0132542	1.87765	1.4926	0.00592285	2.22747	1.04473
26.366	26.7153	26.66	25.8966	26.2366	26.1529	26.6473	26.6767	26.5556	25.5322	26.0405	25.7796	26.1	25.8828	26.3903	25.9036	25.6271	26.0059	32	32	21	32.3	32.3	23.2	142.1	0	210.39	9073000000	380	O95819	O95819	Mitogen-activated protein kinase kinase kinase kinase 4	MAP4K4	408	0.456067	0.0669869	1.17401	0.502167	0.0295046	1.53011	0.485067	0.0312355	1.50535	0.842433	0.00508642	2.29359	0.278833	0.207237	0.683532	0.249833
22.8759	22.8137	23.3102	24.2213	23.6953	24.0656	23.7058	23.5921	23.3911	24.0241	23.9941	24.9081	22.6897	20.5935	22.9039	21.9839	20.7691	22.0055	7	7	7	42.8	42.8	42.8	28.722	0	78.635	877020000	45	O95926	O95926	Pre-mRNA-splicing factor SYF2	SYF2	414	0.937567	0.281269	0.550878	1.50063	0.11345	0.945196	-0.994133	0.0107918	1.96691	-0.745767	0.0761428	1.11837	0.4762	0.602204	0.220256	2.4079
22.5537	23.0013	22.6702	22.8551	22.6871	23.2971	21.2243	22.2459	22.6918	22.416	22.7396	22.0058	23.7354	23.1671	22.6521	23.7336	24.1899	24.3971	3	3	2	12.4	12.4	8.2	32.844	0	12.104	443240000	54	O95983	O95983	Methyl-CpG-binding domain protein 3	MBD3	415	-0.443133	0.262851	0.58029	-1.13087	0.102191	0.990587	-0.2047	0.416261	0.380634	-0.333133	0.528686	0.276803	-0.922	0.0669436	1.17429	-1.16043
25.3812	25.3003	25.5698	23.553	23.979	23.6381	25.3194	25.7277	25.9312	21.0651	20.8444	21.2568	26.887	26.7919	26.6352	22.5567	23.7483	24.1093	35	35	35	19	19	19	243.95	0	189.79	3282700000	192	O95996	O95996	Adenomatous polyposis coli protein 2	APC2	416	-1.35427	0.000236635	3.62592	-1.11193	0.0046129	2.33603	1.69373	0.000375735	3.42512	4.604	2.85214e-05	4.54483	3.29993	0.00225157	2.64751	0.251933
27.7531	27.7414	28.0599	27.814	28.2367	27.4972	27.9821	27.9291	27.8014	28.4287	28.308	28.0858	28.7839	28.9679	29.2426	28.3406	28.3183	28.6607	23	23	21	53.4	53.4	50.8	47.46	0	323.31	28205000000	1020	O96019	O96019	Actin-like protein 6A	ACTL6A	417	-1.14667	0.00247531	2.60637	-1.09393	0.00159656	2.79681	0.00216667	0.993179	0.00297242	-0.369967	0.0313831	1.5033	0.558267	0.0321767	1.49246	-0.590567
24.917	17.5829	17.4913	24.6787	19.958	21.7316	20.6647	16.4896	21.5712	20.7186	21.5106	22.1748	27.3629	22.6511	17.8789	28.1141	21.7233	18.1035	12	11	11	54.8	51.2	51.2	36.688	0	127.85	1771800000	94	P00338;Q6ZMR3;P07864	P00338	L-lactate dehydrogenase A chain	LDHA	419	-2.6339	0.513794	0.289211	-3.0558	0.387403	0.411837	-2.1257	0.492789	0.307339	-1.89283	0.30764	0.511957	-0.016	0.997006	0.0013024	-0.5242
26.4771	26.5355	26.5631	26.507	26.4937	26.3868	25.9961	25.7738	26.2116	25.2955	25.5095	25.6411	26.288	25.8624	25.4952	26.2455	26.5855	25.9537	31	31	31	85.9	85.9	85.9	44.614	0	323.31	13437000000	525	P00558;P07205	P00558	Phosphoglycerate kinase 1	PGK1	423	0.643367	0.0492327	1.30775	0.111967	0.690708	0.160705	0.0627333	0.241919	0.616331	0.5118	0.0339547	1.4691	-0.3797	0.264615	0.577386	0.200933
21.5219	22.1604	21.052	21.8659	21.6307	22.1779	21.5121	20.4134	20.4795	20.6224	21.275	20.9366	25.1001	25.4847	25.7343	25.4834	25.4657	25.6301	4	4	4	56.1	56.1	56.1	11.765	0	65.12	746130000	24	P01834	P01834	Ig kappa chain C region	IGKC	431	-3.8616	0.00047815	3.32044	-4.63803	0.000318287	3.49718	-0.3134	0.430966	0.365557	-0.143	0.740356	0.130559	-0.0867	0.674474	0.171035	-3.6349
21.0984	22.0736	21.5614	21.3316	21.3702	20.9858	22.4498	21.5198	21.191	20.8509	21.6513	21.3498	24.3645	24.809	24.8215	24.6827	24.2248	24.4268	6	6	2	21.2	21.2	9.4	36.105	0	17.931	424170000	37	P01857	P01857	Ig gamma-1 chain C region	IGHG1	432	-3.0872	0.000639671	3.19404	-2.9448	0.00191477	2.71788	0.3486	0.319597	0.495398	0.4362	0.380879	0.419213	0.220233	0.333384	0.477055	-3.21557
24.7492	23.9524	24.581	24.2895	23.314	21.6187	23.0418	21.2678	21.8195	21.2749	21.2186	21.8555	26.4887	26.9685	26.1795	26.3751	27.2042	26.9513	26	26	25	39.4	39.4	37.7	77.063	0	143.56	2029600000	143	P02787;CON__Q2HJF0	P02787	Serotransferrin	TF	439	-2.11803	0.00316293	2.49991	-4.50253	0.00140992	2.8508	1.35347	0.172968	0.762034	0.593367	0.350835	0.454897	-0.297967	0.425241	0.371365	-3.76947
26.6572	26.7591	26.4956	26.3629	25.8336	26.3256	24.2227	23.9863	24.3613	23.8387	21.7789	23.3317	27.7648	29.0229	28.8508	28.1594	27.8545	28.472	22	22	22	50.9	50.9	50.9	51.676	0	323.31	8934000000	403	P02790	P02790	Hemopexin	HPX	440	-1.90887	0.00892144	2.04957	-4.35607	0.000439117	3.35742	0.463267	0.0684191	1.16482	1.207	0.127533	0.894378	0.3842	0.424357	0.372269	-1.98793
29.4238	31.3255	29.0809	29.4196	29.7599	31.0818	30.7751	30.1801	31.5222	30.1697	30.0065	30.2027	30.7056	32.7604	33.2628	32.3679	30.7402	33.825	70	70	5	72	72	5.1	66.038	0	323.31	341780000000	2783	P04264	P04264	Keratin, type II cytoskeletal 1	KRT1	447	-2.29953	0.0933491	1.02989	-1.41713	0.179961	0.744821	-0.1437	0.875798	0.0575961	0.6995	0.149677	0.824845	-0.0681	0.956951	0.0191104	-2.22393
25.4107	25.5275	25.3066	25.2503	25.6057	25.5565	24.9742	25.1116	25.1994	24.9698	25.3169	25.4085	24.2084	24.0065	23.6697	23.6748	24.0623	22.4713	34	7	4	77.5	19.1	14.9	49.585	0	206.63	5382700000	168	P04350	P04350	Tubulin beta-4A chain	TUBB4A	449	1.4534	0.001018	2.99225	1.13353	0.00264281	2.57793	-0.0559	0.685276	0.164135	-0.136667	0.410395	0.386798	0.558733	0.329859	0.481671	2.06803
29.0481	28.9893	28.8615	28.931	28.9483	28.9956	28.9589	28.5376	28.9845	27.7664	28.2775	28.2799	28.616	28.1922	27.9671	28.5573	28.9015	28.7732	36	36	35	94	94	94	36.053	0	323.31	75879000000	1106	P04406	P04406	Glyceraldehyde-3-phosphate dehydrogenase	GAPDH	450	0.707867	0.0232847	1.63293	0.568567	0.0761764	1.11818	0.008	0.897602	0.0469164	0.719067	0.0325638	1.48726	-0.485567	0.0869394	1.06078	0.2143
22.3645	23.7018	22.2158	21.4339	21.3417	23.2646	23.2857	23.0376	24.0554	23.3948	23.0931	23.3202	25.3944	25.8431	25.9509	26.2266	25.9229	25.9369	7	7	7	55.6	55.6	55.6	22.782	0	72.746	1909800000	97	P04792	P04792	Heat shock protein beta-1	HSPB1	452	-2.96877	0.00410223	2.38698	-2.2699	0.00293271	2.53273	0.7473	0.394711	0.403721	0.1902	0.583746	0.233776	-0.299333	0.203388	0.691675	-4.0154
25.6944	25.9726	25.3662	25.5035	25.2676	25.7192	25.7379	25.9071	25.9814	25.6252	25.296	25.5974	25.5035	25.9526	25.9328	25.6357	25.398	25.639	19	19	19	37.6	37.6	37.6	68.569	0	97.391	4796100000	264	P04843	P04843	Dolichyl-diphosphooligosaccharide--protein glycosyltransferase subunit 1	RPN1	453	-0.118567	0.631115	0.199891	0.0791667	0.653115	0.18501	0.180967	0.453999	0.342945	0.369267	0.0444656	1.35198	0.238733	0.225674	0.646518	-0.0608
25.4119	26.0074	25.4639	25.4551	25.4186	25.908	25.72	25.6991	26.0085	25.1565	25.2819	25.4577	25.1031	25.2979	25.2954	25.1676	25.0775	24.9487	23	23	11	55.5	55.5	33.5	40.45	0	177.97	7044700000	226	P04899	P04899	Guanine nucleotide-binding protein G(i) subunit alpha-2	GNAI2	455	0.3956	0.120504	0.919	0.577067	0.00831102	2.08035	0.0338333	0.897691	0.0468733	0.5105	0.0183285	1.73687	0.167533	0.137931	0.860337	0.5293
25.6256	26.2158	26.2161	25.8576	26.211	25.7736	26.2489	26.3992	26.189	26.5378	26.8539	26.7249	26.5923	26.3772	26.5283	26.2585	26.344	26.5905	19	19	7	61.7	61.7	28.2	32.852	0	104.15	9103600000	286	P05141;Q9H0C2	P05141	ADP/ATP translocase 2;ADP/ATP translocase 2, N-terminally processed	SLC25A5	460	-0.4801	0.0810549	1.09122	-0.220233	0.0692378	1.15966	0.0717667	0.778102	0.108963	-0.4265	0.0184432	1.73416	0.1016	0.438504	0.358027	-0.450267
23.5	23.0971	23.0029	22.9924	22.879	22.9665	22.6225	23.5777	22.1913	23.7006	22.5981	22.6386	20.8684	22.621	22.7214	22.7547	22.4839	22.3725	5	5	4	74.8	74.8	60	11.665	0	24.173	439650000	34	P05387	P05387	60S acidic ribosomal protein P2	RPLP2	465	1.12973	0.142835	0.845167	0.7269	0.374461	0.426594	0.254033	0.179333	0.746339	-0.181933	0.755694	0.121654	-0.466767	0.488306	0.311308	0.408933
25.5092	25.6234	25.3971	25.0771	25.217	25.2638	25.6392	25.5204	25.6188	25.2417	25.7127	25.5428	25.1232	25.1929	25.412	24.7529	25.1545	24.6796	8	8	8	35.6	35.6	35.6	34.273	0	70.065	4085500000	200	P05388;Q8NHW5	P05388;Q8NHW5	60S acidic ribosomal protein P0;60S acidic ribosomal protein P0-like	RPLP0;RPLP0P6	466	0.2672	0.0700069	1.15486	0.3501	0.0206936	1.68416	0.323933	0.0197359	1.70474	0.0937333	0.546645	0.262295	0.380367	0.0906214	1.04277	0.323633
26.1133	25.6694	26.369	25.8325	25.7932	25.8701	25.8841	26.343	26.4983	26.2637	26.1024	26.3631	25.5859	26.2844	26.0869	25.656	26.2572	26.1219	15	15	15	42.6	42.6	42.6	46.836	0	133.65	4201400000	272	P05455	P05455	Lupus La protein	SSB	467	0.0648333	0.834902	0.0783644	0.256067	0.40893	0.388351	0.218633	0.3475	0.459045	-0.00126667	0.995236	0.00207385	-0.0259667	0.929659	0.0316764	-0.179767
25.3881	24.9872	22.7354	25.7614	26.2822	25.7707	24.4773	24.758	24.9628	26.0534	26.4777	26.1346	26.7111	26.2296	26.7155	28.1901	27.6141	27.7803	29	28	23	68.4	66.7	54.4	48.057	0	323.31	9547600000	195	P05783;CON__Q92764;CON__Q497I4;Q92764;CON__H-INV:HIT000015463	P05783	Keratin, type I cytoskeletal 18	KRT18	469	-2.18183	0.0604402	1.21867	-1.81937	0.00104996	2.97883	-1.56787	0.13653	0.864773	-1.4892	0.00147723	2.83055	-1.30943	0.00509487	2.29287	-1.9234
29.0817	29.2799	28.6922	28.4983	28.6321	29.0547	29.4131	28.962	28.0747	27.9732	28.0244	28.236	24.8249	26.0909	25.6305	25.9185	26.8877	23.3541	2	2	2	8.2	8.2	8.2	21.145	0	73.957	69142000000	145	P05976;P08590	P05976;P08590	Myosin light chain 1/3, skeletal muscle isoform;Myosin light chain 3	MYL1;MYL3	471	3.5025	0.00101395	2.99398	3.30117	0.00362115	2.44115	0.289567	0.295224	0.529849	0.738733	0.139451	0.855577	0.128667	0.913859	0.0391206	3.3416
24.9779	24.6277	24.5799	24.9641	24.9894	24.7045	24.6717	24.1237	24.8612	24.7619	24.6749	24.4694	25.3318	25.1554	24.6098	25.8876	25.1624	24.8376	18	18	18	56.5	56.5	56.5	56.559	0	163.56	4567400000	202	P06576	P06576	ATP synthase subunit beta, mitochondrial	ATP5B	476	-0.303833	0.292613	0.533707	-0.480133	0.19639	0.706881	-0.1575	0.367071	0.435249	-0.0832	0.743791	0.128549	-0.263533	0.525006	0.279835	-0.409867
26.6517	25.9425	26.1752	26.4553	26.2996	26.2923	25.9737	25.4951	25.9413	25.6483	25.7616	25.5312	27.6718	26.0961	26.0447	28.724	27.1571	26.7213	25	25	22	70.5	70.5	62	47.168	0	323.31	9619400000	352	P06733;P13929	P06733	Alpha-enolase	ENO1	480	-0.347733	0.576922	0.238883	-0.800833	0.223116	0.651469	-0.0926	0.689397	0.161531	0.156333	0.405097	0.392441	-0.929933	0.314557	0.5023	-1.18507
29.3774	29.2057	29.0427	29.2838	28.8583	29.3337	28.8495	29.1817	28.9707	28.9225	29.3991	28.8494	29.3508	29.2962	29.1546	29.4587	30.0716	29.8132	29	29	29	69.7	69.7	69.7	32.575	0	323.31	161950000000	1853	P06748	P06748	Nucleophosmin	NPM1	482	-0.0586	0.631244	0.199803	-0.266567	0.0782926	1.10628	0.05	0.793992	0.100184	-0.0563667	0.789812	0.102476	-0.513967	0.0514743	1.28841	-0.622567
27.5444	27.9481	27.616	27.2262	27.2186	27.4433	27.9889	27.8293	27.706	27.2415	27.4948	27.4921	26.2827	27.4683	27.6065	26.5152	26.393	26.6102	45	19	19	87	41.8	41.8	32.95	0	293.22	39560000000	577	P06753	P06753	Tropomyosin alpha-3 chain	TPM3	483	0.583667	0.253654	0.595758	0.722233	0.166818	0.777757	0.4068	0.0481023	1.31783	0.431933	0.0211625	1.67443	0.613033	0.222476	0.652718	0.7899
25.9802	20.2163	20.9422	25.0721	22.8547	23.6063	23.9367	22.644	22.8331	24.3	23.6613	22.4676	27.8027	23.8677	23.1463	27.0612	24.2446	23.1872	12	12	11	50.3	50.3	46.7	36.638	0	132.96	3574700000	112	P07195	P07195	L-lactate dehydrogenase B chain	LDHB	485	-2.55933	0.331717	0.479232	-1.80097	0.296701	0.527681	-1.4648	0.489267	0.310454	-0.338367	0.640799	0.193278	0.1079	0.956338	0.0193888	-0.986633
30.4191	30.4332	30.037	30.4439	30.1679	30.4904	30.5596	30.562	30.6404	30.7555	30.4055	30.851	29.2972	29.778	29.5731	29.2136	29.0714	29.3965	52	47	47	78.1	74.4	74.4	61.516	0	323.31	137890000000	1849	P07196	P07196	Neurofilament light polypeptide	NEFL	486	0.747	0.0171955	1.76459	1.0379	0.00185392	2.73191	-0.0709667	0.68794	0.162449	-0.0833333	0.578497	0.237699	0.322267	0.127695	0.893825	1.14023
31.8662	32.0393	32.0213	31.7844	32.0505	31.8932	31.8166	31.9473	31.862	31.9044	31.9352	31.9549	31.2755	31.3438	31.4251	31.0474	31.0514	31.2929	103	103	96	84.6	84.6	81.1	102.47	0	323.31	363000000000	4753	P07197	P07197	Neurofilament medium polypeptide	NEFM	487	0.627467	0.000853238	3.06893	0.527167	0.000800202	3.0968	0.0662333	0.523211	0.281323	-0.0562	0.242657	0.615007	0.217567	0.0771948	1.11241	0.7788
21.4223	21.6263	22.9721	21.1455	21.0587	21.3132	21.8035	21.6591	21.6875	22.4076	21.7822	21.6621	23.7866	22.4214	21.6774	21.4932	22.935	20.6748	6	6	6	43.3	43.3	43.3	22.088	0	14.384	153050000	19	P07203	P07203	Glutathione peroxidase 1	GPX1	489	-0.621567	0.473315	0.324849	-0.911767	0.214867	0.667829	0.834433	0.165049	0.782386	-0.233933	0.376368	0.424387	0.927467	0.363093	0.439982	-0.528533
27.0548	26.7873	27.2024	26.714	26.7659	26.4728	25.3569	25.3853	25.3368	25.5642	25.8258	25.604	27.0437	27.1075	27.3196	27.244	27.4092	26.8258	27	27	27	46.1	46.1	46.1	57.116	0	178	4720600000	249	P07237	P07237	Protein disulfide-isomerase	P4HB	490	-0.1421	0.389478	0.409518	-1.79727	2.8987e-05	4.5378	0.363933	0.0740127	1.13069	-0.305	0.0209637	1.67853	-0.00273333	0.989357	0.0046471	-0.508767
27.8066	27.6879	28.191	27.9721	28.2656	27.7656	27.4028	27.5147	27.2005	26.7944	27.6326	27.438	28.8423	26.8506	26.8131	27.1801	28.5464	27.7767	17	17	17	43.3	43.3	43.3	20.863	0	216.73	89415000000	985	P07305	P07305	Histone H1.0;Histone H1.0, N-terminally processed	H1F0	491	0.393167	0.597864	0.223397	-0.129333	0.857699	0.0666649	-0.105933	0.640458	0.193509	0.0843333	0.769931	0.113548	-0.3324	0.691271	0.160352	0.1667
26.2895	25.8949	26.2004	21.4784	21.8533	25.7537	26.2995	26.1348	26.5125	21.4766	20.6256	21.8003	26.3436	27.1164	27.1996	26.7671	26.8265	26.9051	9	9	9	35.1	35.1	35.1	38.604	0	57.627	6508200000	98	P07355;A6NMY6	P07355;A6NMY6	Annexin A2;Putative annexin A2-like protein	ANXA2;ANXA2P2	493	-0.758267	0.0634264	1.19773	-0.570933	0.123759	0.907422	3.0998	0.0867637	1.06166	5.01477	0.000166089	3.77966	0.0536333	0.855104	0.067981	-3.80443
29.7021	30.0423	29.5157	29.6682	29.6565	29.9002	29.8941	29.8104	29.9282	29.6729	29.8949	29.891	28.5621	28.7269	28.575	29.0838	28.7466	28.5741	35	7	7	74.1	17.1	17.1	49.67	0	323.31	112240000000	534	P07437	P07437	Tubulin beta chain	TUBB	495	1.13203	0.0022574	2.64639	1.25623	3.83695e-05	4.41601	0.0117333	0.949295	0.0225988	0.0579667	0.515131	0.288082	-0.180167	0.319821	0.495093	0.940133
22.9053	22.8444	22.6718	23.4522	23.3173	24.1298	24.0296	23.1919	23.2465	21.1711	21.0528	20.7603	24.5371	22.2004	21.9154	27.0368	21.553	21.9986	14	14	14	88.6	88.6	88.6	15.054	0	109.05	3922200000	92	P07737;CON__P02584	P07737	Profilin-1	PFN1	497	-0.0771333	0.930711	0.0311851	0.605033	0.52662	0.278503	-0.825933	0.0340091	1.4684	2.4946	0.00109757	2.95957	-0.645167	0.75672	0.121065	0.103633
26.5442	26.4575	26.2622	26.3821	26.354	26.4347	26.4479	26.0896	26.124	25.8742	25.804	25.7428	26.9987	25.8371	25.7096	26.9317	26.8034	26.1716	48	33	33	61.9	41.4	41.4	84.659	0	323.31	12265000000	369	P07900;Q14568;Q58FG0;Q58FG1	P07900	Heat shock protein HSP 90-alpha	HSP90AA1	500	0.2395	0.597758	0.223475	0.0387	0.931934	0.0306149	0.0310333	0.73843	0.131691	0.4135	0.0263468	1.57927	-0.453767	0.391375	0.407407	-0.2453
31.6178	31.0838	31.9919	32.4445	32.6429	32.0503	31.9135	31.8282	31.4468	32.6815	32.4818	32.4465	32.8346	32.1181	32.3289	32.1926	32.3272	32.0664	34	34	32	66	66	63.4	33.67	0	323.31	259650000000	1824	P07910;O60812;B2RXH8;P0DMR1;B7ZW38	P07910	Heterogeneous nuclear ribonucleoproteins C1/C2	HNRNPC	501	-0.8627	0.0634335	1.19768	-0.6977	0.052972	1.27595	-0.814733	0.0613593	1.21212	-0.8071	0.00743083	2.12896	0.2318	0.362143	0.44112	0.183833
21.8452	22.3129	21.5667	22.6711	22.9833	22.849	22.5121	21.0228	21.562	21.9937	21.6176	22.6218	23.7942	23.3055	22.7228	24.1792	24.9564	24.426	17	17	17	8.5	8.5	8.5	198.04	0	54.602	1681000000	77	P07942	P07942	Laminin subunit beta-1	LAMB1	502	-1.3659	0.0225916	1.64605	-1.5752	0.0420359	1.37638	-0.9262	0.0171175	1.76656	-0.378733	0.510361	0.292122	-1.24637	0.0318365	1.49707	-1.68607
31.7512	32.0478	31.4639	31.1856	31.209	31.1799	31.4929	31.3173	31.1606	30.4111	30.5548	30.4826	29.2376	30.6125	30.2984	29.6583	29.287	29.7295	55	55	11	93.3	93.3	23.6	32.85	0	323.31	339940000000	1987	P07951	P07951	Tropomyosin beta chain	TPM2	503	1.7048	0.0191286	1.71832	1.2741	0.0405515	1.39199	0.5628	0.0289938	1.5377	0.840767	0.00129838	2.8866	0.491233	0.324826	0.488349	1.63323
24.9605	25.2371	24.7047	25.1399	24.9483	25.5828	24.9871	24.9068	25.3011	24.2794	24.3711	24.8724	22.1032	22.0816	22.1077	23.8527	21.9284	21.6698	29	29	25	53.3	53.3	48.8	85.182	0	253.61	5320200000	233	P08237	P08237	ATP-dependent 6-phosphofructokinase, muscle type	PFKM	510	2.86993	4.87296e-05	4.31221	2.9675	1.61746e-05	4.79117	-0.256233	0.350743	0.455011	0.557367	0.0644928	1.19049	-0.386133	0.604909	0.21831	2.74003
29.0701	29.3319	29.0543	28.9817	29.0431	29.3366	29.1226	28.9054	29.1335	28.4369	28.5873	28.7228	28.5192	28.4834	28.4567	28.8522	29.1247	28.8385	62	62	40	81.9	81.9	57.3	83.263	0	323.31	81545000000	1697	P08238;Q58FF7;Q58FF6	P08238	Heat shock protein HSP 90-beta	HSP90AB1	511	0.665667	0.00192164	2.71633	0.5674	0.00175979	2.75454	0.0316333	0.834351	0.078651	0.4715	0.0132085	1.87915	-0.452033	0.008898	2.05071	0.182
23.6728	23.9826	23.9091	20.4048	21.3023	21.724	23.773	24.3357	24.1314	21.556	22.5814	21.5049	23.4493	23.6145	23.9193	22.1713	22.2288	21.8495	8	8	8	28.7	28.7	28.7	43.295	0	32.128	815820000	41	P08559;P29803	P08559	Pyruvate dehydrogenase E1 component subunit alpha, somatic form, mitochondrial	PDHA1	514	0.1938	0.308841	0.510265	0.419	0.122436	0.912089	2.71113	0.00247451	2.60651	2.19927	0.00474562	2.32371	1.57783	0.000960384	3.01755	-0.9395
25.9848	25.8651	26.2428	26.8293	26.9972	26.4547	25.9631	25.9728	25.6241	26.5898	27.1088	26.3697	25.7508	26.7023	26.3251	26.2165	26.0458	26.1397	14	14	12	61.8	61.8	58.7	25.486	0	74.734	3581700000	114	P08579	P08579	U2 small nuclear ribonucleoprotein B	SNRPB2	515	-0.2285	0.486288	0.313106	-0.406067	0.246584	0.608035	-0.7295	0.0201949	1.69476	-0.8361	0.0277561	1.55664	0.1254	0.678501	0.16845	0.6264
26.5106	26.7397	25.7006	27.231	26.7804	27.2049	26.3792	26.9708	26.5233	28.0856	27.2436	27.3244	26.2976	28.1287	27.7275	27.132	27.2564	26.9376	27	27	27	60.6	60.6	60.6	51.556	0	150.51	8328900000	265	P08621	P08621	U1 small nuclear ribonucleoprotein 70 kDa	SNRNP70	516	-1.06763	0.170017	0.769509	-0.760167	0.262625	0.580663	-0.755133	0.0954107	1.0204	-0.926767	0.0450833	1.34598	0.275933	0.649943	0.187125	-0.0365667
30.9095	31.1399	30.4379	30.8266	30.5775	30.963	31.2721	31.2248	31.2676	31.4171	31.2665	31.316	29.05	29.4109	29.1777	29.5787	29.5202	29.4666	66	64	57	93.6	91	83	53.651	0	323.31	183550000000	2078	P08670;P17661	P08670	Vimentin	VIM	517	1.61623	0.00223359	2.651	2.04197	4.39712e-05	4.35683	0.0400667	0.873117	0.0589274	-0.0783667	0.169415	0.771047	-0.308967	0.049012	1.3097	1.2672
27.0732	27.0653	26.6583	26.9731	26.892	26.8535	26.3488	26.0404	26.4832	26.0417	26.4313	26.3575	27.4789	26.9805	27.0586	27.703	27.3747	27.6307	9	9	9	68.1	68.1	68.1	15.55	0	242.15	11135000000	284	P08708	P08708	40S ribosomal protein S17	RPS17	518	-0.2404	0.309456	0.5094	-0.881867	0.0121746	1.91454	0.0260667	0.862771	0.0641044	0.0139667	0.941015	0.0264034	-0.3968	0.0973236	1.01178	-0.663267
23.5253	23.668	23.3213	22.9731	23.4857	23.6534	22.7842	22.7697	23.5267	22.3494	20.8644	22.6452	21.157	22.1564	21.6277	22.7594	22.8807	22.6988	15	7	7	48	29.7	29.7	40.532	0	55.317	1337800000	89	P08754;P11488;P19087;A8MTJ3	P08754	Guanine nucleotide-binding protein G(k) subunit alpha	GNAI3	519	1.85783	0.00370405	2.43132	1.37983	0.0224839	1.64813	0.134133	0.587972	0.230644	1.07387	0.150564	0.82228	-1.1326	0.0181789	1.74043	0.5911
23.5905	23.7084	23.0382	23.2488	23.0837	23.4605	23.2198	23.3716	23.1137	21.1023	21.332	22.047	23.9616	23.49	23.3483	24.1022	24.1474	23.9572	7	7	7	39.7	39.7	39.7	32.854	0	109.04	1697200000	77	P08865	P08865	40S ribosomal protein SA	RPSA	521	-0.154267	0.607972	0.216116	-0.364933	0.141987	0.847753	0.181367	0.480848	0.317992	1.74127	0.00407812	2.38954	-0.468967	0.0730305	1.1365	-0.8046
25.2028	25.124	25.5761	26.0553	26.1136	25.3818	25.003	25.3577	25.2311	25.6954	25.6329	25.6482	26.5861	25.9356	26.1265	26.1086	26.4609	26.467	12	10	10	40.1	34.8	34.8	31.279	0	73.543	4502100000	288	P09012	P09012	U1 small nuclear ribonucleoprotein A	SNRPA	522	-0.9151	0.0184168	1.73479	-1.0188	0.00967377	2.0144	-0.549267	0.114637	0.940677	-0.461567	0.0119101	1.92408	-0.129433	0.59827	0.223103	-0.495267
22.5026	22.419	22.1383	20.915	21.145	20.742	21.5312	20.8347	21.4287	21.3989	20.1321	19.947	23.2853	23.0692	23.271	23.2003	23.4535	22.3724	7	4	4	24.2	11.5	11.5	47.268	0	11.88	465460000	44	P09104	P09104	Gamma-enolase	ENO2	525	-0.8552	0.00279661	2.55337	-1.94363	0.00103976	2.98307	1.4193	0.000903019	3.0443	0.7722	0.20117	0.696437	0.199767	0.581801	0.235225	-2.07473
22.1824	21.3216	22.2059	24.4103	24.7391	24.2592	24.7368	24.6164	25.1547	24.6713	24.8208	24.6153	24.8337	24.749	24.5441	25.3419	25.4223	24.6568	9	9	9	62.9	62.9	62.9	23.356	0	212.62	3304200000	119	P09211	P09211	Glutathione S-transferase P	GSTP1	527	-2.80563	0.000759929	3.11923	0.127033	0.528721	0.276773	-2.56623	0.0013685	2.86375	0.1335	0.486337	0.313063	-0.4314	0.169363	0.771182	-0.6708
25.3769	26.0925	25.0893	26.0523	25.5632	26.1664	25.8994	26.2919	26.0414	26.9415	26.1465	26.1061	26.2744	27.2782	27.0338	26.8102	26.5862	26.5189	6	6	6	33.3	33.3	33.3	17.394	0	94.817	3183300000	77	P09234	P09234	U1 small nuclear ribonucleoprotein C	SNRPC	528	-1.34257	0.0341217	1.46697	-0.784567	0.072214	1.14138	-0.407733	0.309946	0.508714	-0.320467	0.3387	0.470185	0.2237	0.516543	0.286893	-0.711133
27.2083	26.4156	27.4409	26.4992	26.9	26.5832	26.7438	25.8153	26.3194	24.9626	25.3026	25.4665	27.8322	27.2951	27.1767	27.0201	28.212	27.9524	18	18	10	53.5	53.5	31.2	24.893	0	167.7	14365000000	400	P09429;B2RPK0	P09429;B2RPK0	High mobility group protein B1;Putative high mobility group protein B1-like 1	HMGB1;HMGB1P1	532	-0.413067	0.326933	0.485541	-1.14183	0.0272438	1.56473	0.3608	0.340154	0.468324	1.04893	0.0267676	1.57239	-0.2935	0.517769	0.285864	-1.06737
24.4232	25.0664	24.4321	24.4907	24.665	24.7028	24.4159	24.3719	24.5032	23.8311	23.7877	23.8986	23.2194	23.9211	23.6931	23.1465	23.8262	20.7979	9	9	9	80	80	80	15.85	0	117.33	4786500000	171	P09455	P09455	Retinol-binding protein 1	RBP1	533	1.02937	0.0256062	1.59165	0.819133	0.017596	1.75458	0.0210667	0.929192	0.0318943	0.5912	0.000299709	3.5233	1.021	0.338647	0.470252	2.0293
30.5566	30.9897	30.2548	30.1627	30.0735	30.2736	30.2303	30.0152	29.8574	29.177	29.2227	29.116	28.5479	29.8469	29.6228	28.9104	28.1473	28.7975	51	31	25	94.4	71.5	52.8	32.708	0	323.31	193300000000	1223	P09493	P09493	Tropomyosin alpha-1 chain	TPM1	536	1.26117	0.0499578	1.3014	0.6951	0.169429	0.771013	0.430433	0.123271	0.909139	0.8624	0.00155156	2.80923	0.7208	0.196915	0.705721	1.55153
25.6779	26.0114	25.4075	20.6856	21.0019	21.286	25.6954	25.8911	25.8241	20.8324	21.2804	23.4335	25.0373	25.2872	25.42	22.6153	21.8607	23.2897	9	9	9	27.4	27.4	27.4	27.076	0	43.137	4147000000	107	P09496	P09496	Clathrin light chain A	CLTA	537	0.450767	0.0956413	1.01935	0.555367	0.0116306	1.9344	4.70777	4.40093e-05	4.35646	3.95477	0.00796727	2.09869	2.6596	0.00340469	2.46792	-1.5974
30.2865	29.7635	30.3528	30.5301	30.0779	30.4111	30.7811	31.0282	30.7504	31.6075	31.3483	31.4705	30.0552	30.2759	30.4047	29.741	29.9661	29.6998	33	31	31	76.1	72.8	72.8	38.746	0	323.31	89923000000	1235	P09651;Q32P51	P09651;Q32P51	Heterogeneous nuclear ribonucleoprotein A1;Heterogeneous nuclear ribonucleoprotein A1, N-terminally processed;Heterogeneous nuclear ribonucleoprotein A1-like 2	HNRNPA1;HNRNPA1L2	541	-0.111	0.628985	0.20136	0.607967	0.0107131	1.97009	-0.205433	0.422832	0.373832	-0.6222	0.00573893	2.24117	0.442967	0.0280065	1.55274	0.5374
27.7475	27.3122	27.8646	28.822	28.7041	28.5715	27.824	27.9794	27.8765	29.1152	28.9019	28.9123	27.9676	27.9327	27.9083	27.8542	28.1576	27.1543	27	27	27	73.7	73.7	73.7	28.415	0	323.31	13606000000	352	P09661	P09661	U2 small nuclear ribonucleoprotein A	SNRPA1	542	-0.294767	0.155942	0.807036	-0.0429	0.42878	0.367766	-1.05777	0.00444689	2.35194	-1.08317	0.000199844	3.69931	0.214167	0.511506	0.291149	0.977167
28.1531	27.7832	27.778	27.5264	27.7047	27.8179	24.9065	25.4134	24.9889	24.8609	25.1678	25.0372	29.3386	29.8507	30.0044	30.6469	31.2765	30.6602	86	86	86	69.9	69.9	69.9	113.08	0	323.31	108690000000	2072	P09874	P09874	Poly [ADP-ribose] polymerase 1	PARP1	543	-1.82647	0.0015133	2.82008	-4.6283	5.4429e-05	4.26417	0.221767	0.214346	0.668886	0.0809667	0.676923	0.16946	-1.12997	0.0174367	1.75854	-3.1782
25.2605	25.165	24.9555	24.9679	25.0651	25.0742	24.9323	21.3615	24.5037	20.8091	20.5651	21.265	22.1326	20.9276	21.0007	21.5253	21.4622	20.9988	12	12	12	77.1	77.1	77.1	24.824	0	170.9	4804600000	106	P09936	P09936	Ubiquitin carboxyl-terminal hydrolase isozyme L1	UCHL1	544	3.77337	0.000706249	3.15104	2.24553	0.132527	0.877697	0.0912667	0.396853	0.40137	2.71943	0.0762595	1.11771	0.0248667	0.956036	0.0195259	3.70697
26.1685	25.2504	26.0684	26.063	26.1304	25.6586	25.1166	24.5814	25.0239	24.9423	25.0433	24.8073	26.4023	26.0755	25.9756	27.0609	27.6072	26.4387	6	4	4	53.9	46.9	46.9	13.509	0	107.62	15309000000	276	Q71UI9;P0C0S5	Q71UI9;P0C0S5	Histone H2A.V;Histone H2A.Z	H2AFV;H2AFZ	545	-0.322033	0.368569	0.433481	-1.24383	0.00403205	2.39447	-0.121567	0.728123	0.137795	-0.0236667	0.901046	0.045253	-0.884467	0.0706019	1.15118	-1.08493
28.3573	28.3223	28.2305	28.084	27.8386	28.1143	28.513	28.4907	28.4011	28.7636	28.2744	28.1529	28.2974	28.717	28.7932	28.8646	28.4727	27.7414	49	43	27	83.2	77.1	51	70.051	0	323.31	28819000000	1079	P0DMV9;P0DMV8	P0DMV9;P0DMV8	Heat shock 70 kDa protein 1B;Heat shock 70 kDa protein 1A	HSPA1B;HSPA1A	548	-0.299167	0.132521	0.877715	-0.134267	0.443025	0.353572	0.291067	0.0376655	1.42406	0.0713	0.726173	0.13896	0.242967	0.540407	0.267279	-0.347267
26.2688	26.2926	25.9934	26.4837	26.1197	26.6751	26.5186	26.2047	26.2236	27.2776	26.4323	26.8198	25.8152	27.7055	27.9492	26.6374	26.2938	26.1305	14	14	14	61.7	61.7	61.7	27.872	0	182.3	7165900000	297	P0DN76;Q01081;Q8WU68	P0DN76;Q01081	Splicing factor U2AF 35 kDa subunit	U2AF1	549	-0.9717	0.22689	0.644184	-0.841	0.285045	0.545087	-0.241233	0.271071	0.566917	-0.5276	0.116916	0.932127	0.802733	0.309796	0.508924	0.0722667
29.2482	29.0955	29.2455	29.363	29.6674	29.3842	29.7343	29.5431	29.5094	29.3844	29.183	29.3594	25.8072	27.3028	26.8879	26.8201	27.3095	26.7083	11	11	11	85.9	85.9	85.9	16.837	0	323.31	67652000000	670	P0DP25;P0DP24;P0DP23;P27482;P02585	P0DP25;P0DP24;P0DP23			551	2.53043	0.00486358	2.31304	2.92963	0.00290261	2.53721	-0.275133	0.0672266	1.17246	0.286667	0.0385874	1.41355	-0.28	0.592818	0.227078	2.52557
21.6925	21.9662	21.8418	22.6391	22.2936	21.8661	23.0358	22.6177	23.0779	22.216	22.2475	22.7467	22.0218	22.3508	22.1825	22.5167	21.2507	22.1211	7	7	7	19.1	19.1	19.1	60.67	0	60.023	231820000	26	P10155	P10155	60 kDa SS-A/Ro ribonucleoprotein	TROVE2	552	-0.351533	0.0466927	1.33075	0.725433	0.0142927	1.84488	-0.432767	0.142074	0.847486	0.507067	0.0883625	1.05373	0.2222	0.595511	0.22511	0.303433
32.5319	32.0913	32.8839	32.6994	33.0748	32.1345	32.1029	31.921	31.936	31.534	32.3965	31.9748	34.0294	31.6816	31.4578	32.3143	33.9408	33.4012	21	21	4	44.7	44.7	13.7	21.865	0	287.58	1268400000000	1884	P10412	P10412	Histone H1.4	HIST1H1E	553	0.112767	0.901302	0.0451299	-0.402967	0.650613	0.186678	-0.133867	0.726508	0.13876	0.0182	0.946681	0.0237965	-0.829167	0.432661	0.363852	-0.582533
25.158	25.2221	24.4833	22.0898	20.3671	22.1618	24.8883	25.0694	25.0564	22.7635	20.9196	20.0933	25.1911	25.5503	25.3528	22.0116	22.6965	22.2553	6	6	6	11.4	11.4	11.4	68.996	0	8.5781	1128100000	41	P10515	P10515	Dihydrolipoyllysine-residue acetyltransferase component of pyruvate dehydrogenase complex, mitochondrial	DLAT	554	-0.410267	0.187173	0.727758	-0.360033	0.0390669	1.40819	3.4149	0.00569292	2.24467	3.7459	0.00908263	2.04179	3.0436	0.000175117	3.75667	-0.781567
25.9428	25.9533	25.9766	24.6116	25.0536	24.3477	25.5603	25.3205	25.0398	24.4177	24.1603	24.2669	26.3421	26.5412	26.3923	26.2237	25.2727	26.2547	10	10	10	95.2	95.2	95.2	11.737	0	128.99	3422000000	202	P10599	P10599	Thioredoxin	TXN	556	-0.467633	0.00151919	2.81839	-1.11833	0.00230164	2.63796	1.2866	0.00336009	2.47365	1.02523	0.00364231	2.43862	0.508167	0.196008	0.707726	-1.24607
21.8895	21.1908	22.041	21.2106	21.5442	21.9274	22.0156	21.1024	21.7687	21.8295	22.2693	21.0856	25.46	25.3701	25.9953	25.6791	25.6338	25.7829	7	7	7	17.3	17.3	17.3	50.688	0	57.901	1007400000	66	P10645	P10645	Chromogranin-A;Vasostatin-1;Vasostatin-2;EA-92;ES-43;Pancreastatin;SS-18;WA-8;WE-14;LF-19;Catestatin;AL-11;GV-19;GR-44;ER-37;GE-25;Serpinin-RRG;Serpinin;p-Glu serpinin precursor	CHGA	562	-3.90137	0.000281247	3.55091	-3.97957	0.000288768	3.53945	0.146367	0.683698	0.165135	-0.0992333	0.832668	0.079528	-0.0901333	0.675695	0.170249	-4.13787
26.4978	26.0113	25.9306	26.1222	25.7772	25.4295	26.2272	26.0223	25.7002	25.8967	25.7116	24.9331	29.117	26.3032	25.9869	30.3843	26.4695	26.0083	24	24	24	54.5	54.5	54.5	61.054	0	323.31	7988300000	318	P10809	P10809	60 kDa heat shock protein, mitochondrial	HSPD1	564	-0.989133	0.383075	0.416716	-1.15247	0.316097	0.500179	0.370267	0.238014	0.623398	0.469433	0.231072	0.636253	-0.485	0.79052	0.102087	-1.8444
29.2606	29.2099	29.2101	29.126	29.017	29.0935	29.4722	29.569	29.382	29.7185	29.5285	29.4492	28.6477	29.3953	29.562	29.2422	29.2778	28.8709	46	44	44	62.1	62.1	62.1	72.332	0	323.31	60374000000	1747	P11021	P11021	78 kDa glucose-regulated protein	HSPA5	566	0.0252	0.933004	0.0301164	0.272733	0.394686	0.403749	0.148033	0.0153278	1.81452	-0.091	0.398773	0.399274	0.0713667	0.8291	0.0813931	-0.0514667
22.2284	23.4028	22.273	24.09	23.8642	24.2101	21.1167	22.0147	21.1458	23.5624	23.308	23.6851	24.499	24.4691	24.3139	25.3679	25.4091	25.8291	9	9	9	8.1	8.1	8.1	177.6	0	92.629	2545300000	112	P11047	P11047	Laminin subunit gamma-1	LAMC1	567	-1.7926	0.00992531	2.00326	-3.0016	0.000561838	3.25039	-1.42003	0.023307	1.63251	-2.09277	0.00265935	2.57522	-1.10803	0.0021834	2.66087	-1.4806
26.2595	26.1427	26.316	25.9358	26.1686	25.8906	26.1155	25.977	25.8881	25.6388	26.4177	26.0271	26.2845	24.7351	24.1923	25.2194	25.9709	25.6019	35	35	35	23.4	23.4	23.4	199.52	0	158.37	7019200000	326	P11137	P11137	Microtubule-associated protein 2	MAP2	568	1.16877	0.136652	0.864384	0.9229	0.216993	0.663554	0.241067	0.0737097	1.13248	-0.0343333	0.890625	0.0503052	-0.526767	0.471567	0.326457	0.400933
30.8189	30.6572	30.3881	30.4691	30.1027	30.5682	30.9192	30.8993	30.8916	31.0238	30.6519	30.6651	29.5813	30.5254	30.6385	30.3129	30.4248	29.7501	52	52	43	77.4	77.4	69.3	70.897	0	323.31	162840000000	2510	P11142;P54652	P11142	Heat shock cognate 71 kDa protein	HSPA8	569	0.373	0.356193	0.448315	0.654967	0.122437	0.912088	0.2414	0.271226	0.566669	0.1231	0.370411	0.431316	0.0858	0.838609	0.0764405	0.2174
27.1207	27.23	27.2628	27.0181	27.2466	26.7705	26.9783	27.0588	26.8503	26.8997	26.9976	26.6439	27.9119	27.414	27.6298	27.4917	27.3466	27.502	30	27	27	39.2	35.8	35.8	97.016	0	190.16	9847400000	468	P11171	P11171	Protein 4.1	EPB41	570	-0.4474	0.0409675	1.38756	-0.689433	0.0116216	1.93473	0.192767	0.251784	0.598972	0.1154	0.396594	0.401654	0.205133	0.250138	0.601821	-0.435033
25.046	25.5869	24.9261	24.2825	25.4578	25.5806	23.0517	23.4338	24.2157	21.3358	22.1302	22.9414	20.2796	22.2113	22.1144	21.5807	21.2164	21.5535	41	41	41	47.3	47.3	47.3	96.695	0	188.96	5941100000	216	P11216;P11217;P06737	P11216	Glycogen phosphorylase, brain form	PYGB	573	3.65123	0.0052293	2.28156	2.03197	0.0469054	1.32878	0.0793667	0.871665	0.0596505	1.43127	0.0679698	1.16768	0.0849	0.900748	0.0453966	3.65677
27.8757	27.718	27.8658	28.0377	28.2111	27.9466	28.0062	28.0212	27.9866	28.4754	28.4962	28.2115	27.1328	28.0781	27.9088	27.7057	27.4871	27.5834	41	41	41	48.8	48.8	48.8	90.725	0	241.09	20856000000	646	P11387;Q969P6	P11387	DNA topoisomerase 1	TOP1	577	0.113267	0.72095	0.142095	0.2981	0.363832	0.439099	-0.2453	0.0574454	1.24075	-0.3897	0.0133939	1.87309	0.1145	0.720195	0.14255	0.473067
23.7099	23.8578	23.5371	23.6403	23.6303	24.0598	24.1465	23.918	24.3437	23.0916	23.2284	23.3589	24.284	22.7729	21.5749	24.8525	23.2879	21.5807	29	29	28	44.4	44.4	43.3	101.56	0	210.94	2370900000	126	P11586	P11586	C-1-tetrahydrofolate synthase, cytoplasmic;Methylenetetrahydrofolate dehydrogenase;Methenyltetrahydrofolate cyclohydrolase;Formyltetrahydrofolate synthetase;C-1-tetrahydrofolate synthase, cytoplasmic, N-terminally processed	MTHFD1	581	0.824333	0.355237	0.449481	1.2588	0.187785	0.726339	-0.0752	0.679656	0.167711	0.909767	0.00331105	2.48003	-0.3631	0.782113	0.10673	0.536433
21.9955	24.2067	22.5289	21.1471	19.6036	21.5572	22.5656	24.1271	22.7825	20.8126	21.6317	21.704	24.8332	21.0923	20.9582	25.1928	20.7954	21.4203	11	11	11	53.2	53.2	53.2	39.724	0	174.93	1758200000	59	P11766	P11766	Alcohol dehydrogenase class-3	ADH5	582	0.6158	0.689741	0.161314	0.863833	0.559994	0.251816	2.14107	0.0745626	1.12748	1.77563	0.0349213	1.45691	-0.174933	0.929991	0.0315212	-1.7002
30.6704	30.3993	30.738	29.7172	29.9034	29.8317	30.493	30.5895	30.3612	30.4322	30.1277	29.8004	30.5236	31.2283	31.3271	29.5843	29.6138	30.0477	56	56	39	77.4	77.4	53	70.67	0	323.31	74513000000	1508	P11940;Q9H361;Q4VXU2	P11940;Q9H361	Polyadenylate-binding protein 1;Polyadenylate-binding protein 3	PABPC1;PABPC3	583	-0.423767	0.195984	0.707779	-0.5451	0.105473	0.976859	0.785133	0.00255339	2.59288	0.361133	0.136243	0.865687	1.27773	0.0121951	1.91381	0.0688333
23.8028	21.3573	23.9868	21.5218	23.7713	20.9073	22.7178	23.977	23.8114	22.2635	24.5984	20.7292	24.4123	23.7629	23.9981	26.2075	23.9964	23.3625	19	8	6	57.4	29.5	15.4	32.866	0	26.914	1680300000	65	P12236	P12236	ADP/ATP translocase 3;ADP/ATP translocase 3, N-terminally processed	SLC25A6	586	-1.0088	0.310008	0.508627	-0.5557	0.273606	0.562875	0.982167	0.464188	0.333306	0.9717	0.460802	0.336486	-0.464367	0.626756	0.202902	-2.45533
23.4573	24.4435	23.2376	23.4616	23.8291	23.689	23.8467	23.9777	23.8177	23.13	23.2226	23.2453	23.4941	23.071	22.2273	23.3724	20.6548	22.9564	14	14	14	44	44	44	55.804	0	48.265	1698400000	98	P12268;P20839	P12268	Inosine-5-monophosphate dehydrogenase 2	IMPDH2	587	0.782	0.210943	0.675835	0.9499	0.0647277	1.18891	0.0529	0.897606	0.0469142	0.6814	0.000355126	3.44962	0.602933	0.549458	0.260066	1.33203
28.8834	29.2047	29.1849	28.7533	29.0105	29.0246	29.1249	29.0205	29.2226	28.3252	28.7695	28.8444	28.0005	28.1768	28.1496	27.9911	28.5031	28.0456	28	28	28	86.4	86.4	86.4	42.644	0	323.31	79770000000	1115	P12277;P06732	P12277	Creatine kinase B-type	CKB	590	0.982033	0.00112117	2.95033	1.0137	0.000223922	3.6499	0.161533	0.301617	0.520545	0.4763	0.0505553	1.29623	-0.0709667	0.699995	0.154905	0.749533
24.7444	24.6326	24.1489	21.5889	22.795	21.3329	25.2898	25.1451	24.9738	21.4524	20.6254	22.5185	22.9669	21.142	21.5433	22.465	22.7065	21.7203	30	13	13	34.6	16.7	16.7	103.06	0	78.219	1938400000	93	P12814	P12814	Alpha-actinin-1	ACTN1	591	2.62457	0.0108105	1.96615	3.25217	0.0044071	2.35585	2.60303	0.00588046	2.23059	3.60413	0.00290976	2.53614	-0.4132	0.546624	0.262311	-0.391667
27.9581	27.8357	27.7946	27.9054	27.9651	28.216	27.3468	27.4038	27.2847	27.6422	27.4614	27.4443	28.0792	28.2986	28.4655	28.8175	28.794	28.6579	61	61	61	77.3	77.3	77.3	69.842	0	323.31	90552000000	1944	P12956	P12956	X-ray repair cross-complementing protein 6	XRCC6	594	-0.4183	0.0266784	1.57384	-0.936	0.001325	2.87778	-0.166033	0.195946	0.707863	-0.170867	0.0766891	1.11527	-0.475367	0.0177955	1.74969	-0.727633
28.2793	28.1004	28.4331	28.3256	28.6464	28.3715	27.5365	27.5886	27.6363	27.9228	27.8045	27.8204	28.3088	28.6131	28.6895	28.9851	29.3053	28.9254	68	68	68	86.3	86.3	86.3	82.704	0	323.31	111920000000	2504	P13010	P13010	X-ray repair cross-complementing protein 5	XRCC5	595	-0.2662	0.152428	0.816934	-0.95	0.00136876	2.86367	-0.1769	0.271588	0.566089	-0.2621	0.00505024	2.29669	-0.5348	0.0320079	1.49474	-0.6241
25.0007	25.037	25.0824	23.1978	21.6219	22.4683	24.9887	24.8889	25.1439	21.5943	21.1874	21.8168	24.4234	24.4335	24.2573	22.3381	21.5409	21.6144	13	13	13	46.2	46.2	46.2	49.973	0	118.8	1916000000	87	P13489	P13489	Ribonuclease inhibitor	RNH1	596	0.668633	0.000414542	3.38243	0.635767	0.00245671	2.60965	2.6107	0.0046055	2.33672	3.47433	6.2746e-05	4.20241	2.54027	0.00062135	3.20666	0.5982
21.7156	21.1155	20.8715	22.1121	21.6715	21.3608	20.5698	22.2989	21.4436	23.0201	23.3974	22.693	22.9741	22.8546	22.9189	22.7	23.1888	22.8928	6	6	2	7.8	7.8	2.8	111.75	0	15.711	655820000	41	P13637	P13637	Sodium/potassium-transporting ATPase subunit alpha-3	ATP1A3	599	-1.68167	0.00266594	2.57415	-1.47843	0.0417698	1.37914	-0.4806	0.221602	0.654427	-1.5994	0.0412643	1.38443	-0.0113333	0.941966	0.0259648	-1.2124
27.521	27.5566	27.1217	27.0204	27.1435	27.1689	27.4077	27.1436	27.4122	26.4159	26.4276	26.5923	27.265	27.0604	26.7917	27.8272	27.0032	26.4834	45	44	44	64.6	63.4	63.4	95.337	0	323.31	23317000000	769	P13639	P13639	Elongation factor 2	EEF2	600	0.360733	0.138752	0.85776	0.282133	0.159105	0.798316	0.288833	0.120437	0.919238	0.842567	0.00133186	2.87554	-0.0655667	0.881986	0.0545383	0.00633333
23.8867	23.3291	23.9753	23.9033	23.5995	23.334	21.819	21.4096	20.9959	22.4393	21.4056	21.7278	23.3677	23.4666	24.4504	24.1363	24.3065	24.1735	7	7	7	15.9	15.9	15.9	61.049	0	51.303	372610000	24	P13674	P13674	Prolyl 4-hydroxylase subunit alpha-1	P4HA1	603	-0.0312	0.941637	0.0261165	-2.3534	0.00495567	2.3049	0.1181	0.67401	0.171334	-0.4494	0.31004	0.508582	-0.443867	0.272862	0.564058	-0.593167
22.0817	22.3877	22.1141	21.5042	20.3393	19.6511	22.2844	22.1083	22.251	22.1292	21.1137	22.5564	21.4046	21.449	21.5181	22.681	21.5117	21.8627	5	5	2	17.3	17.3	7.2	45.518	0	19.513	277550000	24	P13861	P13861	cAMP-dependent protein kinase type II-alpha regulatory subunit	PRKAR2A	609	0.737267	0.00198068	2.70319	0.757333	0.000279635	3.55341	1.6963	0.0366717	1.43567	0.281467	0.549577	0.259972	-0.561233	0.182084	0.739729	-1.52027
28.3268	28.4062	28.1344	28.2781	28.212	28.1771	28.3984	28.0957	28.4422	27.7636	27.7914	27.9757	28.3186	27.9567	27.7521	28.9612	28.3	28.0007	47	47	47	81.2	81.2	81.2	57.936	0	323.31	52627000000	1398	P14618;P30613	P14618	Pyruvate kinase PKM	PKM	616	0.28	0.203188	0.692102	0.302967	0.201161	0.696457	0.0667333	0.480873	0.31797	0.468533	0.0213864	1.66986	-0.4115	0.278635	0.554965	-0.198233
23.948	24.3816	23.9689	23.6403	23.0408	24.1583	24.2701	24.1188	24.4145	23.4409	23.3434	22.578	24.833	24.2916	24.1297	26.3644	23.4923	23.9803	25	23	23	40.7	39	39	92.468	0	238.43	3253000000	162	P14625;Q58FF3	P14625	Endoplasmin	HSP90B1	617	-0.3186	0.280032	0.552792	-0.1503	0.547691	0.261464	0.486367	0.239653	0.620417	1.14703	0.0159667	1.79678	-0.194233	0.841831	0.0747752	-0.9992
30.8341	31.307	30.5638	30.4979	30.3382	30.6608	31.7091	31.1598	31.427	30.1014	30.1693	30.5007	28.0905	28.8756	28.4532	28.783	29.3063	29.0612	23	23	20	79.3	79.3	67.8	22.764	0	323.31	304660000000	809	P14649	P14649	Myosin light chain 6B	MYL6B	618	2.42853	0.00150622	2.82211	2.95887	0.000433861	3.36265	0.402667	0.163589	0.786245	1.17483	0.00426589	2.36999	-0.577067	0.101703	0.992665	1.4488
25.6946	25.4607	25.8576	25.8662	26.4492	25.9142	25.4574	25.9107	25.1463	26.6399	26.1147	26.1598	25.9255	26.9519	27.3535	25.8799	25.4663	26.1892	7	7	7	29.2	29.2	29.2	24.614	0	36.093	4387600000	170	P63162;P14678	P63162;P14678	Small nuclear ribonucleoprotein-associated protein N;Small nuclear ribonucleoprotein-associated proteins B and B	SNRPN;SNRPB	619	-1.07267	0.0715862	1.14517	-1.23883	0.0611349	1.21371	-0.405567	0.138357	0.858998	-0.8	0.0452972	1.34393	0.8985	0.130875	0.883144	0.2314
30.4383	29.975	30.402	29.8405	29.4163	29.8922	30.3029	30.2145	30.2452	30.131	30.5688	30.4451	30.279	29.8473	29.4334	28.906	29.9705	28.8657	38	38	37	83.5	83.5	83.5	64.132	0	323.31	68914000000	1300	P14866	P14866	Heterogeneous nuclear ribonucleoprotein L	HNRNPL	620	0.418533	0.217026	0.663489	0.400967	0.177741	0.750212	0.555433	0.0586416	1.23179	-0.127433	0.391786	0.406951	0.605833	0.237379	0.624558	0.468933
23.4998	23.9385	24.1402	22.7383	22.7543	23.0502	21.1465	21.6504	23.4604	22.2395	22.2566	21.7876	21.4879	23.4953	23.1296	22.5378	21.1799	21.9326	17	17	17	44.9	44.9	44.9	57.136	0	80.352	1461300000	77	P14868	P14868	Aspartate--tRNA ligase, cytoplasmic	DARS	621	1.15523	0.148043	0.829611	-0.6185	0.544536	0.263974	1.0119	0.00919182	2.0366	-0.0088	0.990823	0.00400414	0.820833	0.324693	0.488527	0.964167
23.3073	24.3649	23.4625	22.176	22.8028	23.3235	21.9053	21.4811	24.3863	19.683	22.5931	22.1697	24.4716	26.0728	26.2444	25.9124	24.8125	27.056	23	23	22	41.9	41.9	40.5	81.744	0	158.75	2987100000	220	P14923	P14923	Junction plakoglobin	JUP	622	-1.8847	0.044882	1.34793	-3.00537	0.0480542	1.31827	0.944133	0.11368	0.944316	1.10897	0.435987	0.360527	-0.3307	0.719896	0.14273	-3.15953
23.5705	24.1949	23.6406	23.316	23.0857	23.807	23.8226	23.7164	24.0294	21.8921	22.1169	22.9598	24.6164	23.6667	23.414	25.1517	22.3426	21.7289	14	14	14	40.9	40.9	40.9	55.755	0	63.863	1456400000	67	P15170;Q8IYD1	P15170;Q8IYD1	Eukaryotic peptide chain release factor GTP-binding subunit ERF3A;Eukaryotic peptide chain release factor GTP-binding subunit ERF3B	GSPT1;GSPT2	624	-0.0970333	0.826977	0.0825068	-0.0429	0.914971	0.0385925	0.3991	0.241118	0.61777	1.5332	0.0104985	1.97887	0.824633	0.500758	0.300373	0.3285
26.7708	27.1365	27.0898	26.8377	27.0466	27.2331	26.9557	27.0544	26.9999	26.9381	27.0789	27.0036	26.6792	26.7345	26.6638	26.5123	26.7398	26.7888	22	22	22	64.2	64.2	64.2	31.324	0	115.37	15422000000	499	P15880	P15880	40S ribosomal protein S2	RPS2	630	0.306533	0.0586619	1.23164	0.310833	0.000959679	3.01787	-0.0401	0.816693	0.087941	-0.00353333	0.94673	0.0237741	0.0122	0.896256	0.0475677	0.358833
25.4383	26.1937	25.3777	21.3078	21.7149	23.6718	25.8822	25.8388	26.2694	22.1178	22.3724	22.5996	26.5388	27.629	27.6167	26.4532	25.9406	28.4901	94	94	94	37.4	37.4	37.4	331.77	0	323.31	9969600000	605	P15924	P15924	Desmoplakin	DSP	631	-1.5916	0.0235116	1.62872	-1.2647	0.0307065	1.51277	3.4384	0.0113861	1.94362	3.63353	4.90196e-05	4.30963	0.3002	0.744175	0.128325	-4.7298
29.5103	29.199	29.7179	29.7523	30.0594	29.3749	29.7115	29.7684	29.6684	29.56	30.2935	29.8366	31.7613	30.0371	29.7376	30.2897	31.6844	31.0385	20	15	15	42	31	31	22.58	0	292.85	546830000000	1447	P16401	P16401	Histone H1.5	HIST1H1B	635	-1.03627	0.185234	0.732279	-0.7959	0.275912	0.55923	-0.253133	0.36655	0.435867	-0.1806	0.449774	0.347005	-0.4922	0.546656	0.262286	-1.27533
27.0377	26.2603	28.1246	27.2115	28.6443	26.0817	26.1923	25.8702	25.7515	25.9114	26.8317	26.1605	29.428	25.9563	25.3296	27.0161	28.965	27.706	21	4	4	44.3	13.6	13.6	22.35	0	37.751	80367000000	332	P16402	P16402	Histone H1.3	HIST1H1D	636	0.236233	0.872801	0.0590848	-0.966633	0.492603	0.307503	-0.171633	0.860737	0.0651296	-0.3632	0.29921	0.524023	-0.991067	0.51707	0.28645	-0.5832
29.4561	28.9306	30.2964	29.6035	30.879	28.7104	29.7517	29.0748	28.9744	28.529	30.1523	29.1789	32.5788	28.2415	27.8347	29.503	32.162	31.2154	21	5	5	46	14.6	14.6	21.364	0	43.977	280030000000	419	P16403	P16403	Histone H1.2	HIST1H1C	637	0.00936667	0.995524	0.00194841	-0.2847	0.862115	0.0644347	-0.169933	0.830627	0.0805937	-0.0197667	0.972095	0.0122913	-1.40847	0.455407	0.3416	-1.22917
25.433	25.6249	25.2306	25.65	25.4719	25.7076	25.7304	25.8207	25.9128	26.0008	25.8428	26.1134	25.1973	25.8484	26.2009	25.65	25.3431	25.5094	24	24	24	27.3	27.3	27.3	114.76	0	261.67	6741100000	411	P16615;O14983;Q93084	P16615	Sarcoplasmic/endoplasmic reticulum calcium ATPase 2	ATP2A2	640	-0.319367	0.368305	0.433793	0.0724333	0.820285	0.086035	-0.180333	0.249992	0.602074	-0.164367	0.15699	0.804129	0.248033	0.464504	0.33301	0.109
23.8545	24.3377	23.9672	23.7556	23.1237	23.7256	23.687	22.3801	23.2468	23.4131	23.4246	23.3496	21.2192	24.7522	21.8245	24.944	25.3614	23.3073	16	16	12	74.5	74.5	63.1	17.302	0	68.105	1912400000	97	P16949;Q9H169;REV__P36956;Q9NZ72	P16949	Stathmin	STMN1	641	1.4545	0.256832	0.59035	0.506	0.684304	0.164751	0.518167	0.109237	0.96163	-0.291133	0.491221	0.308723	-1.93893	0.198141	0.703026	-1.0026
25.768	25.8289	26.0833	25.9325	26.2189	25.6152	25.2658	25.4199	25.0622	25.649	25.5839	25.2817	25.2454	24.6792	24.786	24.2802	24.6956	24.7167	14	6	6	50.5	44.1	44.1	40.089	0	314.23	2215700000	75	P16989	P16989	Y-box-binding protein 3	YBX3	642	0.989867	0.00759204	2.11964	0.345767	0.162494	0.789164	-0.0288	0.892092	0.0495904	-0.255567	0.171061	0.76685	0.339367	0.205028	0.688187	1.35803
26.1428	26.1286	26.3488	26.5348	26.7133	26.8301	25.5824	25.6957	25.7525	26.1442	26.6213	26.2847	26.6207	26.0505	25.9737	26.5986	26.6127	26.7956	13	13	13	53.1	53.1	53.1	25.915	0	78.391	8514700000	284	P17026	P17026	Zinc finger protein 22	ZNF22	645	-0.00823333	0.971437	0.0125854	-0.5381	0.0625692	1.20364	-0.486	0.0120788	1.91798	-0.6732	0.0109533	1.96046	-0.454	0.100844	0.996349	0.0237667
25.3058	25.1071	25.9279	25.368	26.0519	24.951	21.8453	22.5583	20.9247	21.4933	22.7942	20.4732	27.2321	25.7443	26.0665	26.4545	27.0285	26.7753	4	4	4	56.1	56.1	56.1	11.676	0	186.96	4084800000	80	P17096	P17096	High mobility group protein HMG-I/HMG-Y	HMGA1	650	-0.9007	0.155281	0.808883	-4.57153	0.00220464	2.65666	-0.0100333	0.981426	0.00814229	0.1892	0.829129	0.0813779	-0.405133	0.447452	0.349254	-1.2958
23.7805	24.2874	24.1315	21.557	22.412	21.8217	24.2022	24.3379	24.0172	21.4305	21.4936	21.3494	20.7584	21.6515	22.246	22.0097	20.941	22.9808	15	15	15	21.1	21.1	21.1	89.405	0	101.26	3064600000	117	P17480	P17480	Nucleolar transcription factor 1	UBTF	653	2.5145	0.00534396	2.27214	2.6338	0.00398783	2.39926	2.13623	0.00190122	2.72097	2.76127	1.102e-05	4.95782	-0.4252	0.591836	0.227799	-0.0469333
25.6494	26.2015	26.1536	25.0665	25.5529	25.4852	25.562	25.5948	25.503	22.5282	19.3621	21.9301	26.4802	26.2295	26.3981	25.5969	26.2578	25.993	9	9	9	66.4	66.4	66.4	24.802	0	111.57	4665500000	135	P17677	P17677	Neuromodulin	GAP43	658	-0.367767	0.127044	0.896046	-0.816	0.000484339	3.31485	0.6333	0.053141	1.27457	4.2798	0.0116437	1.93391	0.420033	0.110728	0.955741	-0.581033
22.0148	21.9146	20.2635	22.8521	22.6589	22.8972	22.4081	22.0758	22.5091	21.8391	22.8416	23.3028	22.1346	22.0241	22.0637	23.5177	22.6653	21.2389	16	16	14	38.2	38.2	34.3	66.69	0	57.72	855290000	80	P17812	P17812	CTP synthase 1	CTPS1	659	-0.6765	0.300021	0.522848	0.256867	0.129453	0.887888	-1.4051	0.0701144	1.15419	-0.330167	0.505103	0.29662	-0.399833	0.580378	0.236289	0.328767
27.6501	27.6204	27.4361	27.7449	27.5066	27.8461	27.9399	27.8061	27.8448	27.9649	27.9925	27.9502	27.3232	27.2857	27.2357	27.4203	27.507	27.7151	46	46	34	50.7	50.7	39.9	69.147	0	238.5	25161000000	869	P17844	P17844	Probable ATP-dependent RNA helicase DDX5	DDX5	660	0.287333	0.0159359	1.79762	0.582067	0.000247298	3.60678	-0.130333	0.341557	0.466537	-0.1056	0.0642554	1.19209	-0.265933	0.0432412	1.3641	0.151733
23.8221	24.2437	23.9713	23.9057	23.8347	24.1033	23.881	23.7835	24.1887	23.0039	23.6872	23.8027	22.5691	21.4325	21.5664	24.51	23.5826	23.6272	21	17	16	32.6	28.1	25.6	85.018	0	184.66	2619000000	149	P17858	P17858	ATP-dependent 6-phosphofructokinase, liver type	PFKL	661	2.15637	0.00472564	2.32554	2.09507	0.00522455	2.28195	0.0644667	0.684189	0.164824	0.453133	0.177896	0.749834	-2.0506	0.0119328	1.92326	0.0413
23.5138	24.2768	23.8024	23.2374	23.4859	23.875	23.2372	23.2666	23.5443	22.8717	22.8075	22.6908	24.3301	23.5255	21.6374	24.1716	23.3182	23.7676	9	9	9	33	33	33	49.203	0	98.332	1654900000	106	P17980	P17980	26S protease regulatory subunit 6A	PSMC3	662	0.7	0.445707	0.35095	0.185033	0.829271	0.0813036	0.331567	0.316175	0.500072	0.559367	0.00734254	2.13415	-0.588133	0.520159	0.283863	-0.2197
26.5989	26.5724	26.5992	26.8255	26.8439	26.7032	26.4633	26.2105	26.5175	26.3618	26.5756	26.5541	27.0109	26.3166	26.1526	26.8109	26.732	26.6089	34	34	34	80.6	80.6	80.6	60.343	0	323.31	13786000000	709	P17987	P17987	T-complex protein 1 subunit alpha	TCP1	663	0.0968	0.731682	0.135678	-0.0962667	0.747921	0.126144	-0.2007	0.0111934	1.95104	-0.100067	0.438753	0.35778	-0.2239	0.452875	0.344021	0.0736
26.3572	26.8197	26.9375	26.8604	26.883	26.5481	26.5522	26.5457	26.3146	26.966	27.2833	27.5324	25.6027	26.193	26.4058	25.3383	26.8596	27.0497	22	22	22	82.7	82.7	82.7	12.538	0	211.64	139800000000	1005	P18077	P18077	60S ribosomal protein L35a	RPL35A	665	0.637633	0.0994754	1.00228	0.403667	0.185288	0.732152	-0.0590333	0.790113	0.102311	-0.789733	0.012163	1.91496	-0.3487	0.587782	0.230784	0.347967
29.4372	29.3171	29.5055	29.3023	29.3186	29.2442	28.9265	29.0105	29.0763	29.3484	29.3154	29.2431	29.2954	29.4035	29.5143	29.4362	29.2367	29.1666	32	32	32	76.6	76.6	76.6	29.225	0	323.31	355880000000	1533	P18124	P18124	60S ribosomal protein L7	RPL7	667	0.0155333	0.861997	0.0644945	-0.399967	0.00643056	2.19175	0.131567	0.0915663	1.03826	-0.297867	0.00504621	2.29703	0.124567	0.291263	0.535715	0.00853333
31.0503	31.0324	31.1148	32.1634	32.1682	31.9373	31.4043	31.5236	31.3955	32.7276	32.5884	32.423	31.7193	31.6251	31.6779	32.367	32.1663	32.2404	91	91	91	42	42	42	263.83	0	323.31	387430000000	5664	P18583;Q8N1G2	P18583	Protein SON	SON	669	-0.608267	8.01824e-05	4.09592	-0.232967	0.00926089	2.03335	-1.0238	0.00021681	3.66392	-1.13853	0.000304428	3.51652	-0.5838	0.000831798	3.07998	-0.168267
28.7123	28.4413	29.1281	28.5634	29.0297	28.0996	28.2606	27.9185	28.1698	27.8901	28.4568	28.1337	29.2976	28.0981	27.5035	28.3101	28.863	28.4977	16	16	16	58.2	58.2	58.2	21.397	0	162.08	34359000000	826	P18621	P18621	60S ribosomal protein L17	RPL17	671	0.460833	0.459878	0.337357	-0.183433	0.750056	0.124906	0.196333	0.588915	0.229948	-0.0439	0.831566	0.0801033	-0.2572	0.665521	0.176839	0.0073
25.0759	25.2071	24.9863	24.885	25.0393	25.0449	25.1945	24.9426	25.461	24.4546	24.6123	24.7364	24.4476	24.2238	23.5174	25.9415	24.6472	24.4463	13	13	13	65.4	65.4	65.4	28.804	0	156.3	5381900000	198	P18669;P15259;Q8N0Y7	P18669	Phosphoglycerate mutase 1	PGAM1	672	1.02683	0.023356	1.6316	1.13643	0.0232444	1.63368	0.100033	0.293531	0.532345	0.598267	0.024669	1.60785	-0.948733	0.157262	0.803377	-0.0219333
23.7293	23.5059	24.3198	21.9618	21.9732	21.492	20.7205	21.3719	22.5291	21.2276	21.2209	20.9836	24.5574	24.3122	24.1249	24.3806	25.4466	25.3013	12	12	12	23.2	23.2	23.2	69.476	0	122.37	2062500000	120	P18887	P18887	DNA repair protein XRCC1	XRCC1	674	-0.479833	0.153849	0.812906	-2.791	0.00681298	2.16666	2.04267	0.00214061	2.66946	0.396467	0.499737	0.301259	-0.711333	0.116724	0.93284	-3.23383
30.3321	30.2375	30.2078	30.2653	30.1557	30.2188	30.1411	30.4096	30.132	30.5628	30.5454	30.3178	30.1458	30.2801	30.3876	30.2731	30.4894	30.2734	63	63	63	51.5	51.5	51.5	76.613	0	323.31	156700000000	2241	P19338	P19338	Nucleolin	NCL	678	-0.0120333	0.886808	0.0521704	-0.0436	0.723445	0.140594	0.0458667	0.403324	0.394346	-0.247767	0.108928	0.962862	-0.0741333	0.501327	0.299879	-0.132033
22.8662	22.6334	21.1208	21.9286	22.1662	21.2664	23.1284	21.9668	22.1531	21.0801	21.6108	22.1325	21.5196	21.1692	20.0699	21.8334	22.156	21.5893	6	6	6	14.3	14.3	14.3	62.094	0	21.782	287180000	63	P19525	P19525	Interferon-induced, double-stranded RNA-activated protein kinase	EIF2AK2	681	1.28723	0.1398	0.854492	1.49653	0.0573603	1.24139	0.419733	0.529089	0.276471	0.8083	0.161418	0.792048	-0.94	0.114162	0.94248	-0.0725
21.4493	21.7229	21.3678	23.7268	23.3006	23.7542	21.7405	21.3598	21.1611	21.9501	23.1496	23.0477	20.9318	23.8101	23.7207	22.3654	24.4739	23.7285	17	17	17	58.9	58.9	58.9	41.213	0	201.99	3931300000	145	P19784	P19784	Casein kinase II subunit alpha	CSNK2A2	683	-1.30753	0.241137	0.617737	-1.4004	0.218413	0.660721	-2.08053	0.000333587	3.47679	-1.29533	0.0367633	1.43459	-0.701733	0.567797	0.245807	0.0712667
25.3802	24.7513	25.718	24.1391	24.7243	24.9599	24.1768	25	24.4518	23.9302	24.0814	24.396	24.5683	24.3524	24.5342	23.58	21.217	21.6459	22	22	16	25.2	25.2	18.6	134.68	0	110.52	4048200000	175	P20020;Q01814;Q16720	P20020	Plasma membrane calcium-transporting ATPase 1	ATP2B1	684	0.7982	0.0517815	1.28583	0.0579	0.828929	0.0814827	0.6754	0.145123	0.838265	0.407	0.217236	0.663069	2.33733	0.0328284	1.48375	2.46013
21.8182	20.8493	21.2179	21.5621	22.0083	21.5069	20.303	21.3657	22.1997	21.0674	20.2969	20.3162	25.9602	24.8005	24.9532	25.8321	24.6614	25.5753	4	4	4	35	35	35	22.168	0	20.314	1188100000	25	P20290	P20290	Transcription factor BTF3	BTF3	686	-3.94283	0.00102183	2.99062	-3.9485	0.00389103	2.40994	-0.3973	0.287248	0.541744	0.7293	0.294215	0.531335	-0.1183	0.82745	0.0822582	-3.66383
23.8609	24.3661	21.4509	23.6652	23.7604	23.8721	23.7229	23.9212	24.0064	22.7	23.3257	24.0523	22.9438	21.8347	22.2676	22.4427	21.6777	23.7383	15	15	7	65.9	65.9	37.5	23.593	0	71.003	3054000000	164	P20340;Q53S08	P20340	Ras-related protein Rab-6A	RAB6A	690	0.877267	0.410543	0.386642	1.5348	0.0100125	1.99946	-0.539933	0.581458	0.235482	0.524167	0.259892	0.585206	-0.270867	0.711726	0.147687	1.14633
28.6502	28.5485	28.2851	27.9275	27.1104	28.0259	28.7231	28.9541	28.6933	28.6593	28.1789	28.2026	27.2089	28.5157	28.8878	27.9958	27.5122	27.7374	62	62	56	78.3	78.3	73	66.408	0	323.31	39630000000	1172	P20700	P20700	Lamin-B1	LMNB1	692	0.290467	0.606614	0.217088	0.586033	0.319264	0.49585	0.806667	0.0598506	1.22293	0.443233	0.0661981	1.17915	0.455667	0.436728	0.359788	-0.0605333
29.0746	29.1646	29.245	29.0595	29.1603	28.8487	28.937	29.0423	29.0264	28.94	29.001	28.9432	29.5216	29.4324	29.4553	29.3445	29.1864	29.3976	40	40	40	34.2	34.2	34.2	92.619	0	231.6	47269000000	1044	P21127;Q9UQ88;Q13882	P21127;Q9UQ88	Cyclin-dependent kinase 11B;Cyclin-dependent kinase 11A	CDK11B;CDK11A	695	-0.308367	0.00531023	2.27489	-0.467867	0.000380009	3.42021	0.138567	0.254194	0.594834	0.0405	0.349953	0.45599	0.160267	0.0804146	1.09466	-0.286667
28.9014	28.959	28.511	26.5916	26.4385	26.8124	29.3017	29.0729	29.095	25.3665	25.2701	25.6217	27.5483	28.1775	28.1886	27.2126	26.096	25.7646	95	95	86	47.3	47.3	44.5	280.74	0	323.31	38000000000	1034	P21333	P21333	Filamin-A	FLNA	697	0.819	0.0321942	1.49222	1.18507	0.00610703	2.21417	2.1763	0.000255281	3.59298	3.7371	8.12122e-06	5.09038	1.61373	0.02945	1.53091	0.256433
26.0985	26.134	25.6218	26.0209	25.4278	25.5821	26.3107	26.6524	26.2897	26.457	26.3334	26.229	26.2718	27.0081	26.9187	26.8561	26.745	26.8666	23	23	23	18.5	18.5	18.5	212.67	0	134.41	6373700000	262	P21675;Q8IZX4	P21675	Transcription initiation factor TFIID subunit 1	TAF1	699	-0.781433	0.0516763	1.28671	-0.315267	0.292109	0.534455	0.2745	0.321004	0.49349	0.0778	0.594674	0.225721	-0.0897	0.72233	0.141265	-1.14563
26.9644	26.4085	27.3619	27.2483	27.4682	26.7466	26.472	26.1972	26.6407	25.7785	26.6645	26.4673	27.523	25.8609	25.7926	27.0886	27.9563	27.5625	10	10	10	51.7	51.7	51.7	15.585	0	153.69	7691900000	280	P21741	P21741	Midkine	MDK	700	0.519433	0.455788	0.341237	0.0444667	0.942603	0.025671	-0.242767	0.525361	0.279542	0.1332	0.678073	0.168724	-1.14363	0.138321	0.85911	-0.381433
26.1926	26.0839	25.6965	26.243	25.3754	25.3348	25.9707	26.1021	25.4648	26.2391	26.2135	25.825	25.7396	26.8115	26.4141	27.0069	26.7231	26.2359	10	10	10	59.9	59.9	59.9	24.636	0	165.64	8246600000	328	P22061	P22061	Protein-L-isoaspartate(D-aspartate) O-methyltransferase	PCMT1	705	-0.330733	0.394748	0.40368	-0.475867	0.265895	0.575289	0.339933	0.364108	0.43877	-0.246667	0.354909	0.449883	-0.333567	0.435631	0.360881	-1.00423
28.3754	28.4717	28.4899	28.7163	28.769	28.8223	28.2564	28.2857	28.2865	28.8853	28.6861	28.6066	28.8985	29.1059	28.9561	29.2166	28.927	28.9395	20	20	19	70.4	70.4	67	33.784	0	201.54	39697000000	766	P22087	P22087	rRNA 2-O-methyltransferase fibrillarin	FBL	706	-0.541167	0.00161569	2.79164	-0.710633	0.000343342	3.46427	-0.323533	0.00231294	2.63584	-0.4498	0.00573741	2.24128	-0.0408667	0.735765	0.133261	-0.2585
23.4241	21.705	22.5484	23.3362	22.8972	23.4288	22.6152	22.7026	23.3177	21.928	21.8915	22.6766	21.7478	22.0193	21.6943	22.9809	22.2494	21.4855	15	15	15	25	25	25	107.77	0	154.23	1173300000	64	P22102	P22102	Trifunctional purine biosynthetic protein adenosine-3;Phosphoribosylamine--glycine ligase;Phosphoribosylformylglycinamidine cyclo-ligase;Phosphoribosylglycinamide formyltransferase	GART	708	0.7387	0.218387	0.660773	1.05803	0.0120954	1.91738	-0.661567	0.27431	0.561759	0.713133	0.102579	0.988943	-0.418133	0.398958	0.399073	0.982133
25.1428	25.0236	25.3711	24.8133	25.3935	24.8281	24.9017	24.7748	24.7576	23.8581	24.5333	24.1762	23.127	24.6908	22.5772	23.8017	24.4047	23.7027	11	11	11	29.2	29.2	29.2	47.079	0	72.074	4016900000	144	P22234	P22234	Multifunctional protein ADE2;Phosphoribosylaminoimidazole-succinocarboxamide synthase;Phosphoribosylaminoimidazole carboxylase	PAICS	709	1.71417	0.0556279	1.25471	1.34637	0.101215	0.994755	0.167533	0.482204	0.316769	0.622167	0.0359755	1.44399	-0.5047	0.493216	0.306963	1.04193
26.5478	26.8716	26.6538	26.4043	26.6866	26.6748	27.267	27.0233	27.1846	26.1846	26.6031	26.7028	26.0554	25.5375	24.8796	26.0067	25.8739	25.4845	45	45	45	54.5	54.5	54.5	117.85	0	323.31	16109000000	605	P22314	P22314	Ubiquitin-like modifier-activating enzyme 1	UBA1	710	1.20023	0.0273534	1.56299	1.66747	0.00867281	2.06184	0.1025	0.482682	0.316338	0.661467	0.0191267	1.71836	-0.297533	0.471473	0.326543	0.8002
30.4689	30.133	30.2768	31.299	30.7917	31.6055	31.44	31.7695	31.4502	32.5057	32.4671	32.3999	30.3851	30.6055	30.6547	30.3955	30.4536	30.3596	40	40	40	81.3	81.3	81.3	37.429	0	323.31	138550000000	1449	P22626	P22626	Heterogeneous nuclear ribonucleoproteins A2/B1	HNRNPA2B1	714	-0.255533	0.116231	0.93468	1.0048	0.00180348	2.74389	-0.939167	0.021544	1.66667	-0.904333	0.00130007	2.88603	0.145533	0.17083	0.767436	0.829167
28.2406	28.587	27.9734	27.851	28.1333	27.9141	28.0441	28.1832	28.3971	28.7678	28.0369	27.7228	28.4736	29.2651	29.7897	28.0328	29.6611	29.5746	46	46	43	55.3	55.3	53	76.149	0	323.31	33637000000	1043	P23246	P23246	Splicing factor, proline- and glutamine-rich	SFPQ	718	-0.909133	0.0973649	1.0116	-0.968	0.0708952	1.14938	0.300867	0.201688	0.695321	0.0323	0.925873	0.0334484	0.0866333	0.900825	0.0453595	-1.12337
21.9542	20.0186	21.6394	22.1308	20.5264	22.2935	20.6864	21.9021	21.8503	22.1487	21.6631	22.171	22.8385	23.6503	23.7091	23.7459	23.0897	23.2192	5	5	5	25.5	25.5	25.5	23.742	0	10.478	242910000	21	P23284	P23284	Peptidyl-prolyl cis-trans isomerase B	PPIB	720	-2.19523	0.0295139	1.52997	-1.9197	0.0168453	1.77352	-0.446167	0.616578	0.210012	-0.514667	0.297515	0.52649	0.0477	0.896781	0.0473136	-1.70137
27.1855	27.3285	27.1068	27.2395	27.1335	27.2474	27.2189	27.095	27.3405	27.4794	27.4087	27.307	26.9333	26.7594	26.5618	26.9129	27.1486	27.0376	26	26	26	88.1	88.1	88.1	26.688	0	211.21	19292000000	673	P23396	P23396	40S ribosomal protein S3	RPS3	722	0.455433	0.0221287	1.65504	0.466633	0.022191	1.65382	0.000133333	0.998659	0.000582868	-0.180233	0.106319	0.973388	-0.281533	0.0910911	1.04052	0.173767
24.2895	24.6469	24.1249	23.9268	24.0313	24.2428	24.1514	23.2781	23.8901	23.5701	23.3663	23.6452	24.1914	22.1672	22.4881	24.7132	21.9597	21.5958	18	18	18	46.1	46.1	46.1	47.716	0	152.55	3158200000	147	P23526	P23526	Adenosylhomocysteinase	AHCY	724	1.40487	0.0955715	1.01967	0.8243	0.291732	0.535015	0.2868	0.186193	0.730037	0.246	0.416719	0.380157	0.192667	0.876926	0.0570371	1.31073
30.084	29.9951	29.8965	29.5524	29.5251	29.8647	29.9161	29.7104	29.7879	28.9084	28.9503	29.0906	29.3047	29.3266	29.2521	28.4963	28.8629	28.6979	23	23	15	94.6	94.6	67.5	18.502	0	323.31	96160000000	1140	P23528	P23528	Cofilin-1	CFL1	725	0.6974	0.000283423	3.54757	0.510333	0.00133429	2.87475	0.344467	0.0472696	1.32542	0.8217	0.000542966	3.26523	0.608767	0.00492201	2.30786	0.9617
23.9655	24.2481	23.6213	21.4464	21.5702	21.698	23.9138	23.8284	23.5908	22.8507	22.8667	20.0775	23.7618	23.8875	23.0755	21.4547	21.0597	21.0855	6	6	6	47.5	47.5	47.5	18.042	0	25.479	1166500000	53	P24666	P24666	Low molecular weight phosphotyrosine protein phosphatase	ACP1	730	0.370033	0.299477	0.523636	0.202733	0.494806	0.305565	2.37343	0.000262801	3.58037	1.84603	0.118732	0.925431	2.37497	0.00109957	2.95878	0.371567
24.5493	24.8736	24.7238	25.0324	25.1749	24.6691	24.0627	24.343	24.3106	24.5469	24.7117	24.5874	25.5436	25.6155	25.7401	26.2069	26.5064	26.3095	23	23	23	17.8	17.8	17.8	217.17	0	130.76	1739500000	154	P24928	P24928	DNA-directed RNA polymerase II subunit RPB1	POLR2A	733	-0.9175	0.00112497	2.94886	-1.3943	0.000189447	3.72251	-0.243233	0.242136	0.61594	-0.376567	0.0206324	1.68545	-0.707867	0.00251966	2.59866	-1.38213
21.4072	21.7193	20.8181	23.0483	22.8517	22.2165	22.7684	22.4278	21.0091	22.1452	21.596	21.8983	22.2836	21.5154	22.7375	24.3834	25.1931	24.1257	12	12	12	4.4	4.4	4.4	337.08	0	39.999	1250800000	54	P25391	P25391	Laminin subunit alpha-1	LAMA1	738	-0.863967	0.123458	0.908482	-0.1104	0.872616	0.0591768	-1.39063	0.018845	1.7248	0.1886	0.753893	0.12269	-2.38857	0.00763047	2.11745	-1.8619
24.7039	24.045	24.5148	24.3689	24.6051	23.9844	23.6189	23.4133	23.8862	24.1244	24.1368	24.1029	26.3072	25.1253	24.7623	28.0048	24.6604	25.058	9	9	9	87.9	87.9	87.9	14.515	0	83.096	3161000000	210	P25398	P25398	40S ribosomal protein S12	RPS12	739	-0.977033	0.125605	0.900992	-1.7588	0.0223886	1.64997	0.101767	0.722097	0.141405	-0.4819	0.0246522	1.60814	-0.509467	0.681505	0.166531	-1.58827
28.3756	28.3303	28.249	28.4785	28.5362	28.282	28.0954	28.1046	28.0552	28.3935	28.4609	28.1275	28.7973	28.5423	28.3434	28.8133	28.8502	28.6407	32	32	32	52.8	52.8	52.8	59.75	0	311.73	39301000000	905	P25705	P25705	ATP synthase subunit alpha, mitochondrial	ATP5A1	743	-0.2427	0.149993	0.82393	-0.475933	0.0227757	1.64253	-0.113933	0.253012	0.596859	-0.242233	0.0781696	1.10696	-0.207067	0.230082	0.638117	-0.335833
23.7112	23.9164	23.8538	21.1045	22.4014	20.9097	23.986	23.902	23.9018	21.7105	20.9612	21.6239	21.8817	22.246	21.6706	22.516	22.2659	21.6183	5	5	5	22.8	22.8	22.8	54.416	0	52.792	365760000	17	P26196	P26196	Probable ATP-dependent RNA helicase DDX6	DDX6	749	1.89437	0.000448061	3.34866	1.99717	0.000302938	3.51865	2.35527	0.00754818	2.12216	2.49807	0.000468186	3.32958	-0.200633	0.559856	0.251924	-0.661533
30.6901	31.5213	30.6001	31.3616	30.7137	31.892	31.3474	32.1177	32.0117	32.6113	31.4472	31.8646	30.5635	32.6025	32.47	32.7648	30.9047	31.4764	14	14	14	40.6	40.6	40.6	53.5	0	201.62	212790000000	1258	P26368	P26368	Splicing factor U2AF 65 kDa subunit	U2AF2	751	-0.9415	0.261653	0.582274	-0.0530667	0.943325	0.0253386	-0.385267	0.439715	0.356828	-0.148767	0.73941	0.131115	0.163367	0.858295	0.0663633	-0.392867
32.5487	32.5528	32.8147	32.7461	32.8231	32.266	32.3375	32.3139	32.395	32.428	32.8366	32.5889	32.4422	31.3133	31.4345	32.2075	32.339	32.1549	27	27	27	66.4	66.4	66.4	24.261	0	323.31	452290000000	1856	P26373	P26373	60S ribosomal protein L13	RPL13	752	0.908733	0.0692286	1.15971	0.6188	0.159523	0.797176	0.027	0.896694	0.0473559	-0.269033	0.0907344	1.04223	-0.5038	0.236383	0.626385	0.377933
28.9273	28.979	29.5274	28.6794	28.9353	28.3733	29.104	29.697	29.1345	29.7994	29.683	29.101	28.2807	29.1361	29.2217	27.3254	27.07	27.4055	33	33	8	63.4	63.4	25.2	42.398	0	323.31	23703000000	445	P26378	P26378	ELAV-like protein 4	ELAVL4	753	0.265067	0.498498	0.302336	0.432333	0.292491	0.533887	0.4819	0.127846	0.893311	-0.215967	0.497181	0.303485	1.61253	0.00704635	2.15204	1.3957
24.426	23.7296	24.9997	23.8604	24.2397	23.7724	24.1434	23.4477	23.6668	21.4255	23.5647	24.1181	24.5792	23.8831	23.7383	24.647	25.6665	24.6909	14	9	9	43.1	28.7	28.7	24.033	0	31.054	2436400000	107	P26583	P26583	High mobility group protein B2	HMGB2	754	0.318233	0.518198	0.285504	-0.314233	0.396169	0.40212	0.4276	0.339059	0.469725	0.716533	0.444857	0.351779	-0.9346	0.0911568	1.04021	-1.04397
25.1215	23.8786	24.8597	24.7739	24.7526	24.4889	25.1939	25.3056	25.226	25.3984	24.8306	25.0614	25.597	25.0746	24.815	25.7392	24.6902	21.3225	16	16	14	45.6	45.6	44.1	57.221	0	167.97	1678800000	105	P26599	P26599	Polypyrimidine tract-binding protein 1	PTBP1	755	-0.542267	0.28781	0.540894	0.0796333	0.749043	0.125493	-0.0518667	0.900429	0.0455505	0.145033	0.4371	0.359419	1.2449	0.409261	0.387999	0.7545
22.9656	23.1938	23.2518	23.1002	22.9985	23.0579	22.8591	23.0151	23.3303	21.2873	20.8323	20.9343	23.247	23.5112	24.1041	23.4108	23.2128	22.9973	17	17	17	20.2	20.2	20.2	140.47	0	89.214	1419100000	92	P26640	P26640	Valine--tRNA ligase	VARS	757	-0.4837	0.145471	0.837224	-0.5526	0.128272	0.891867	0.0848667	0.409413	0.387839	2.0502	0.000467108	3.33058	0.4138	0.213697	0.670202	-0.154767
25.0245	25.1491	25.2106	24.7273	24.8075	24.8782	25.0247	24.9147	24.9696	24.3142	24.7048	24.5866	25.1338	24.7376	24.9681	25.3549	24.9199	24.6172	13	13	13	44.6	44.6	44.6	50.118	0	178.76	3683400000	161	P26641	P26641	Elongation factor 1-gamma	EEF1G	758	0.181567	0.226809	0.644339	0.0231667	0.85536	0.067851	0.323733	0.00983459	2.00724	0.434467	0.0223035	1.65163	-0.0175	0.946039	0.0240909	-0.159667
25.7599	26.1853	26.1331	25.5887	25.7696	25.6546	25.7155	26.2477	26.1511	25.5519	25.4468	25.6815	25.5135	25.6447	25.4687	25.2833	25.1869	26.1837	18	13	12	67.3	62.9	60	27.764	0	287.24	11349000000	271	P27348	P27348	14-3-3 protein theta	YWHAQ	759	0.4838	0.0283023	1.54818	0.4958	0.0448975	1.34778	0.355133	0.0692315	1.1597	0.478033	0.0542291	1.26577	-0.009	0.979027	0.00920547	0.119667
23.2534	21.9276	23.5777	23.9859	24.1238	22.6839	21.7246	21.4237	21.1813	23.4367	23.5727	23.1314	24.1879	23.8001	23.6363	24.9812	24.8204	25.2885	9	9	8	21.9	21.9	21	84.428	0	60.843	718360000	46	P27448;Q9P0L2	P27448	MAP/microtubule affinity-regulating kinase 3	MARK3	761	-0.9552	0.146187	0.835091	-2.43157	0.000429004	3.36754	-0.6783	0.376263	0.424508	-1.93707	0.000689756	3.1613	-1.15527	0.00565545	2.24753	-1.43217
28.0593	28.1266	28.1771	27.9736	28.2037	27.8981	27.7267	27.7593	27.8471	27.6769	27.7736	27.8507	28.1531	27.543	27.4494	28.0081	27.9401	27.9506	19	19	19	66.8	66.8	66.8	24.604	0	323.31	38749000000	760	P27635;Q96L21	P27635	60S ribosomal protein L10	RPL10	762	0.405833	0.143236	0.843947	0.0625333	0.793544	0.100429	0.0958667	0.3835	0.416234	0.0106333	0.871766	0.0596002	-0.2511	0.320548	0.494107	0.0588667
24.1071	24.3317	24.0511	22.9966	22.671	21.4462	24.1147	24.3164	24.2924	20.6325	21.8765	22.6658	23.6122	24.0805	23.9008	22.2204	21.6045	21.6829	12	12	12	29.9	29.9	29.9	68.137	0	47.908	1397900000	77	P27694	P27694	Replication protein A 70 kDa DNA-binding subunit;Replication protein A 70 kDa DNA-binding subunit, N-terminally processed	RPA1	763	0.2988	0.137247	0.862497	0.376667	0.0665734	1.1767	1.79203	0.0201973	1.69471	2.51623	0.0133997	1.8729	2.02857	0.00101955	2.99159	0.535333
25.3094	25.0014	25.825	24.9225	25.2868	25.4499	25.0222	24.7099	24.7959	24.1697	25.0902	24.7899	25.2182	24.2204	24.9009	24.5638	24.9396	24.8956	22	22	22	27.2	27.2	27.2	121	0	98.998	3155400000	148	P27816	P27816	Microtubule-associated protein 4	MAP4	767	0.598767	0.190164	0.720872	0.0628333	0.848655	0.0712688	0.158867	0.608657	0.215627	0.1594	0.607708	0.216305	-0.0198333	0.953163	0.0208327	0.420067
22.6381	22.3505	22.6112	22.4716	22.6422	20.9863	22.4586	22.0751	22.4108	22.6735	22.1274	21.9554	22.9725	23.4403	23.7307	23.5101	23.3597	22.5614	13	13	13	21.3	21.3	21.3	67.567	0	51.774	909400000	87	P27824	P27824	Calnexin	CANX	768	-0.8479	0.0238944	1.6217	-1.06633	0.0132952	1.8763	0.4999	0.402025	0.395747	0.0627333	0.812642	0.0901006	0.237433	0.553967	0.256516	-1.11037
23.298	23.6498	23.1768	23.482	23.5738	23.4122	23.1875	22.1429	23.0956	21.1208	21.6847	22.4118	24.2756	23.9377	23.6836	23.9628	24.3838	23.9094	26	13	13	20.2	10.4	10.4	122.6	0	44.137	1306900000	87	P28370	P28370	Probable global transcription activator SNF2L1	SMARCA1	776	-0.590767	0.0567018	1.2464	-1.15697	0.0368576	1.43347	-0.114467	0.4862	0.313185	1.06957	0.09973	1.00117	-0.1197	0.627095	0.202667	-0.596
22.9025	22.7432	22.8468	22.866	21.9342	22.815	20.6898	21.9378	22.1014	21.6164	21.379	21.3369	21.8319	21.7591	21.4873	22.8666	21.7198	22.9228	3	3	3	9.2	9.2	9.2	38.091	0	6.4273	190950000	21	P29279	P29279	Connective tissue growth factor	CTGF	779	1.13807	0.000580819	3.23596	-0.116433	0.811836	0.090532	0.292433	0.393414	0.405151	0.132233	0.785415	0.104901	-0.8103	0.116511	0.933631	0.0353333
26.5122	26.9959	26.3446	26.1432	26.3687	26.7166	26.0362	26.1495	26.206	25.3641	25.3863	25.5081	25.0622	25.237	25.2262	24.6582	25.4809	24.9175	14	13	13	83.3	83.3	83.3	15.693	0	313.93	12793000000	334	P29373	P29373	Cellular retinoic acid-binding protein 2	CRABP2	780	1.44243	0.0020832	2.68127	0.955433	0.000223776	3.65019	0.208067	0.463237	0.334196	0.711067	0.000447525	3.34918	0.156267	0.564832	0.24808	1.39063
23.5341	23.1283	23.4634	23.6952	23.7564	23.6209	20.488	20.4884	21.9189	22.8825	23.2506	22.9748	24.6028	23.5267	23.66	24.8388	24.9906	24.6287	10	10	10	6.5	6.5	6.5	192.09	0	26.656	480030000	40	P29375	P29375	Lysine-specific demethylase 5A	KDM5A	781	-0.554567	0.199358	0.700366	-2.96473	0.00713749	2.14645	-0.315567	0.0738573	1.13161	-2.07087	0.0133686	1.87391	-0.889533	0.0661378	1.17955	-1.12853
26.2046	26.6146	25.9767	20.9002	20.7638	22.5598	27.5337	28.1497	28.1241	22.8679	22.5631	22.4189	28.6478	28.9282	28.9686	23.6075	23.5638	23.6083	32	32	32	36.7	36.7	36.7	97.55	0	323.31	9562800000	411	P29590	P29590	Protein PML	PML	785	-2.5829	0.000261213	3.58301	-0.912367	0.0154296	1.81165	4.85737	0.00131997	2.87944	5.3192	2.48711e-05	4.60431	5.255	8.47591e-07	6.07181	-2.18527
24.7835	24.8872	24.3933	24.2286	24.1993	24.2493	24.5359	24.5091	24.4868	23.8226	23.798	24.1588	23.258	24.1147	24.2115	24.1768	24.6791	24.0816	11	11	10	45.2	45.2	42.7	31.121	0	89.658	3082900000	155	P29692	P29692	Elongation factor 1-delta	EEF1D	786	0.8266	0.0709199	1.14923	0.6492	0.0990557	1.00412	0.462267	0.0376515	1.42422	0.584133	0.0075859	2.11999	-0.4511	0.272924	0.563958	-0.0867667
30.7786	31.0918	30.4017	30.4888	30.4907	31.0628	30.5876	30.4069	30.5518	29.5656	29.7338	29.7251	30.0142	30.5764	30.6852	29.5556	29.9347	29.8684	21	21	20	89.8	89.8	89.8	15.565	0	323.31	218250000000	1385	P29762	P29762	Cellular retinoic acid-binding protein 1	CRABP1	787	0.3321	0.313294	0.504048	0.0901667	0.696656	0.156981	0.0766	0.795266	0.0994875	0.8406	0.00041462	3.38235	0.639033	0.0552807	1.25743	0.894533
24.2095	24.092	23.5192	23.5587	23.9312	23.5495	23.7899	23.7724	24.0288	23.5148	22.874	23.2115	24.5045	24.4654	24.7689	23.0889	24.1151	24.1288	10	10	10	56.5	56.5	56.5	22.086	0	107.28	1950500000	174	P30044	P30044	Peroxiredoxin-5, mitochondrial	PRDX5	792	-0.639367	0.0520449	1.28362	-0.7159	0.00476373	2.32205	0.260433	0.352115	0.453316	0.6636	0.0306836	1.51309	0.802	0.0881831	1.05461	-0.0978
26.6617	26.2706	25.9732	26.4856	25.981	25.9313	25.5709	26.3247	26.4889	26.0269	25.8285	26.6611	25.9861	25.6816	25.6184	26.1061	26.5497	26.1997	11	11	11	69.1	69.1	69.1	17.818	0	162.14	4267600000	167	P30050	P30050	60S ribosomal protein L12	RPL12	795	0.5398	0.0782629	1.10644	0.366133	0.295622	0.529264	0.1692	0.560198	0.251658	-0.044	0.912957	0.0395496	-0.523133	0.041308	1.38397	-0.152533
23.888	24.1037	23.7703	23.504	23.9571	23.8356	23.7693	23.994	24.3834	23.2019	23.9354	24.0772	23.7258	23.9595	23.7685	24.4171	24.8545	23.7405	18	18	18	44	44	44	56.782	0	123.12	2481200000	149	P30101	P30101	Protein disulfide-isomerase A3	PDIA3	798	0.102733	0.444418	0.352208	0.230967	0.298017	0.525759	0.1551	0.405403	0.392113	0.310733	0.393419	0.405145	-0.519433	0.192645	0.715243	-0.5718
25.3783	25.2664	25.1524	25.0735	24.9093	24.9344	25.0459	24.8992	24.9337	23.9138	23.4674	23.8056	21.9839	22.4372	22.6347	22.7764	22.1667	22.3006	24	24	18	55.2	55.2	43	65.308	0	261.92	5281100000	204	P30153	P30153	Serine/threonine-protein phosphatase 2A 65 kDa regulatory subunit A alpha isoform	PPP2R1A	799	2.91377	0.000137921	3.86037	2.60767	0.000190747	3.71954	0.2933	0.0239903	1.61996	1.23067	0.000963551	3.01613	-0.0626333	0.82611	0.0829622	2.55783
24.9977	24.7072	24.986	25.0434	25.5111	24.9233	25.2479	25.1907	25.0793	25.5142	25.4051	25.4046	25.982	24.9561	25.2774	24.9656	25.161	24.5558	17	17	17	18.1	18.1	18.1	165.67	0	57.765	3387500000	163	P30414	P30414	NK-tumor recognition protein;Putative peptidyl-prolyl cis-trans isomerase	NKTR	802	-0.5082	0.184703	0.733525	-0.232533	0.490932	0.308978	-0.2623	0.265685	0.575632	-0.268667	0.0119642	1.92211	0.511033	0.219709	0.658153	0.265133
24.0247	24.7459	23.9517	24.527	24.0011	23.9787	24.2799	24.1921	24.34	24.3298	23.7991	24.155	24.9377	25.5188	25.772	25.2407	24.6833	24.9748	15	15	15	16.8	16.8	16.8	133.9	0	72.191	1637500000	94	P30876	P30876	DNA-directed RNA polymerase II subunit RPB2	POLR2B	806	-1.16873	0.0298577	1.52494	-1.13883	0.0104719	1.97997	0.0718333	0.828326	0.0817985	0.176033	0.33815	0.470891	0.443233	0.207127	0.683763	-0.797333
21.9996	24.4879	24.4617	22.0467	20.1745	22.1091	23.2407	23.5132	23.1127	20.6932	21.6467	21.1174	21.7817	23.2926	22.0549	23.1398	24.7061	21.5533	11	10	10	37.3	35.8	35.8	51.026	0	63.824	1700500000	69	P31146	P31146	Coronin-1A	CORO1A	809	1.27333	0.249954	0.60214	0.912467	0.129859	0.886528	2.2063	0.101408	0.993927	2.13643	0.00205587	2.687	-0.756667	0.500163	0.300888	-1.68963
23.9754	24.1125	24.462	23.6051	23.9126	24.1532	24.3056	24.6644	24.5384	23.8616	23.9997	21.5537	23.9948	22.8558	23.7473	23.661	24.4019	24.0032	5	5	5	24.9	24.9	24.9	44.868	0	79.096	1928800000	85	P31689	P31689	DnaJ homolog subfamily A member 1	DNAJA1	817	0.650667	0.157726	0.802097	0.970167	0.0550113	1.25955	0.293	0.244279	0.612114	1.36447	0.163385	0.786787	-0.4894	0.295265	0.529788	-0.131733
23.6765	23.6521	23.1237	23.0673	23.1604	23.3863	23.5452	23.2034	23.9546	23.2835	22.3649	22.8825	23.9849	20.6634	22.5816	26.0998	22.7093	21.4484	20	20	20	45.6	45.6	45.6	64.615	0	118.63	1623500000	121	P31939	P31939	Bifunctional purine biosynthesis protein PURH;Phosphoribosylaminoimidazolecarboxamide formyltransferase;IMP cyclohydrolase	ATIC	819	1.07413	0.33436	0.475786	1.15777	0.305812	0.514545	0.279433	0.242029	0.616133	0.7241	0.102572	0.988969	-1.0092	0.582533	0.23468	-0.2145
25.5461	25.1441	24.8263	25.9571	25.4041	26.4054	26.4845	26.8266	26.8328	27.618	27.6179	27.7123	24.9081	25.215	25.3063	24.4699	25.2342	24.3236	13	13	13	54	54	54	36.926	0	236.77	7470300000	242	P31942	P31942	Heterogeneous nuclear ribonucleoprotein H3	HNRNPH3	820	0.0290333	0.909762	0.041072	1.5715	0.00070391	3.15248	-0.750033	0.103331	0.98577	-0.934767	0.00143272	2.84384	0.467233	0.202611	0.693337	1.2463
28.0535	27.704	27.6664	28.0319	27.4673	28.3734	28.6915	28.5542	28.6639	29.1159	28.5507	28.7055	27.7596	28.1208	28.2712	27.4835	27.2588	26.9916	26	26	17	66.1	66.1	50.8	49.229	0	323.31	24682000000	590	P31943	P31943	Heterogeneous nuclear ribonucleoprotein H;Heterogeneous nuclear ribonucleoprotein H, N-terminally processed	HNRNPH1	821	-0.242567	0.282577	0.548863	0.586	0.0204598	1.6891	-0.149567	0.634958	0.197255	-0.154167	0.425087	0.371523	0.8059	0.0179215	1.74663	0.7129
24.3299	24.4581	24.5768	23.898	23.9483	22.1836	24.4573	24.4048	24.6022	23.8398	23.913	24.131	23.6536	24.4089	24.5766	23.6468	24.0427	23.7892	17	9	7	62.2	43.5	37	28.082	0	124.19	2753800000	114	P31946	P31946	14-3-3 protein beta/alpha;14-3-3 protein beta/alpha, N-terminally processed	YWHAB	823	0.2419	0.454984	0.342004	0.275067	0.396504	0.401753	1.11163	0.12991	0.886356	0.526833	0.00752761	2.12334	0.3868	0.275625	0.559681	-0.482933
24.9328	24.988	24.5333	24.1709	24.1999	25.1114	24.4992	24.1261	24.3465	21.4579	21.1972	21.1594	21.5601	22.2765	22.514	22.7904	21.8069	21.4744	32	32	32	61.3	61.3	61.3	62.639	0	242.07	5016100000	177	P31948	P31948	Stress-induced-phosphoprotein 1	STIP1	825	2.70117	0.00108531	2.96444	2.20707	0.00197058	2.70541	0.323967	0.395122	0.403269	3.05243	2.87154e-05	4.54189	0.0929667	0.858234	0.0663942	2.47017
24.5084	23.9263	24.3259	23.4072	23.712	23.0789	24.1581	23.7174	24.2046	21.7436	22.0048	21.1938	24.091	24.3779	24.2183	24.1826	24.397	24.5568	14	13	13	55.1	49.5	49.5	21.892	0	86.8	1651300000	99	P32119	P32119	Peroxiredoxin-2	PRDX2	827	0.0244667	0.904193	0.043739	-0.202367	0.314353	0.502582	0.854167	0.0271747	1.56584	2.3793	0.00112525	2.94875	-0.149733	0.334355	0.475792	-0.979433
27.3242	27.2315	27.2075	27.1128	27.3726	27.101	26.9544	26.9113	27.033	27.1964	27.2351	27.0558	27.6093	27.2512	27.3575	27.5202	27.3061	27.4402	16	16	16	76.6	76.6	76.6	21.863	0	323.31	15539000000	460	P32969	P32969	60S ribosomal protein L9	RPL9	830	-0.1516	0.247248	0.606867	-0.439767	0.0171528	1.76567	0.0589333	0.57059	0.243676	-0.1962	0.039384	1.40468	-0.0161667	0.901926	0.0448292	-0.2267
25.3553	25.8137	24.9552	24.7281	24.8734	25.4969	25.7056	25.6869	25.7763	24.2189	24.6384	24.6495	23.6288	24.3144	24.4221	21.777	23.7275	23.5048	52	34	34	55.9	42.6	42.6	109.68	0	316.06	6119100000	300	P33176	P33176	Kinesin-1 heavy chain	KIF5B	832	1.25297	0.0233918	1.63094	1.60117	0.00304924	2.51581	0.341933	0.37427	0.426815	1.22067	0.00107038	2.97046	1.11867	0.167617	0.775681	2.0297
25.3916	25.2642	25.234	24.3775	24.5148	24.9485	24.6699	24.7472	24.2385	23.948	23.661	23.563	25.546	25.3372	25.8574	24.9285	25.5234	25.3302	13	13	7	30.8	30.8	21.5	60.959	0	35.148	1762700000	134	P33240	P33240	Cleavage stimulation factor subunit 2	CSTF2	833	-0.2836	0.148402	0.828562	-1.02833	0.00931509	2.03081	0.683	0.018754	1.72691	0.827867	0.0134223	1.87217	0.3195	0.239484	0.620723	-0.6471
22.3632	21.4671	21.9231	21.1035	22.0866	20.7054	22.7829	22.7343	21.9907	22.6868	22.8494	22.9474	23.491	21.5078	21.5614	23.2256	23.2952	23.1476	14	14	14	28.4	28.4	28.4	81.307	0	100.34	767390000	59	P33993	P33993	DNA replication licensing factor MCM7	MCM7	838	-0.268933	0.721041	0.14204	0.3159	0.675544	0.170346	0.6193	0.27088	0.567224	-0.325233	0.290707	0.536544	-1.03607	0.188166	0.725458	-1.9243
24.3375	24.1529	24.3081	23.5323	24.0398	23.7744	24.3721	24.4298	24.6388	23.8715	24.2482	24.4085	20.7558	21.1977	23.7254	23.1204	23.4399	23.3788	18	18	16	32	32	29.4	94.33	0	98.719	1710800000	112	P34932	P34932	Heat shock 70 kDa protein 4	HSPA4	841	2.3732	0.0626004	1.20342	2.58727	0.049503	1.30537	0.484	0.0370741	1.43093	0.304167	0.163751	0.785817	-1.42007	0.201569	0.695576	0.469133
25.2275	25.1402	25.1547	24.3379	23.9003	24.0034	24.9443	24.6434	25.354	23.131	23.2994	23.7887	24.545	24.6327	24.6459	24.0018	24.0126	23.3596	8	8	8	58.6	58.6	58.6	15.046	0	53.23	2589800000	105	P35080	P35080	Profilin-2	PFN2	843	0.566267	0.000168939	3.77227	0.3727	0.148158	0.829274	1.0936	0.0012557	2.90111	1.5742	0.00525734	2.27923	0.816533	0.0200834	1.69716	0.2892
24.3828	24.7105	24.4723	23.7935	24.343	24.2277	23.7191	23.5148	23.9009	22.4624	22.3375	23.2521	23.4477	24.2152	24.5046	23.5433	24.3064	24.2634	26	26	20	41.3	41.3	33.2	100.07	0	238.03	3385600000	155	P35221;Q9UI47	P35221	Catenin alpha-1	CTNNA1	844	0.466033	0.230917	0.636543	-0.344233	0.361556	0.441825	0.400467	0.107643	0.968014	1.0276	0.0287239	1.54176	0.0181333	0.966088	0.0149832	0.0837
25.0743	25.2864	24.8715	25.2122	25.2567	24.9523	24.9077	24.9377	25.1153	25.2148	25.2878	25.2137	25.8928	25.3517	25.6661	25.9434	25.2273	25.4748	17	17	17	69.5	69.5	69.5	29.804	0	178.38	4481000000	278	P35232	P35232	Prohibitin	PHB	846	-0.559467	0.0471337	1.32667	-0.649967	0.0186286	1.72982	-0.063	0.701317	0.154086	-0.251867	0.0220384	1.65682	0.0883667	0.752966	0.123225	-0.4081
25.563	25.3153	25.3383	25.6174	25.675	25.1325	25.0709	25.0129	25.0121	25.5524	25.4507	25.2047	25.6763	25.7566	25.8336	25.7453	26.082	26.0236	6	6	6	60.9	60.9	60.9	14.787	0	93.351	4460800000	166	P35268	P35268	60S ribosomal protein L22	RPL22	850	-0.349967	0.0184569	1.73384	-0.723533	0.00012652	3.89784	-0.0694333	0.732376	0.135266	-0.370633	0.0242586	1.61514	-0.1948	0.160875	0.793511	-0.475333
34.6015	35.2547	34.1116	34.4387	33.9024	34.8376	34.8389	34.5945	34.5601	33.662	33.6607	33.9049	32.2656	33.797	33.3882	33.0188	32.8169	33.2466	358	313	302	88.5	80.8	79.6	226.53	0	323.31	4268900000000	23256	P35579;REV__Q9UKV3;Q8N1T3;Q9Y2K3;Q6PIF6;Q13402	P35579	Myosin-9	MYH9	856	1.50567	0.0561011	1.25103	1.51423	0.031422	1.50277	0.263033	0.571933	0.242655	0.921967	0.00152186	2.81762	0.122833	0.808446	0.092349	1.36547
35.2878	35.8495	35.0083	35.1595	34.7174	35.4216	35.6902	35.5161	35.4027	34.6751	34.6335	34.7909	32.1913	34.1205	33.7935	33.2335	32.9269	33.417	366	366	304	89	89	77.3	229	0	323.31	4806500000000	26724	P35580	P35580	Myosin-10	MYH10	857	2.01343	0.035533	1.44937	2.1679	0.0227253	1.64349	0.282367	0.429472	0.367066	0.8365	0.000953751	3.02057	0.175967	0.788321	0.103297	1.90703
23.5642	23.992	23.7642	23.1419	23.0318	23.0132	23.7597	23.6662	23.5947	21.0409	22.835	22.2453	23.4896	23.3711	23.5112	23.4956	23.0477	22.7135	9	9	8	13.2	13.2	12.1	80.954	0	32.379	879610000	43	P35611	P35611	Alpha-adducin	ADD1	859	0.316167	0.0733225	1.13476	0.216233	0.0287006	1.54211	0.711167	0.00542399	2.26568	1.63313	0.0369038	1.43293	0.3717	0.182452	0.738852	-0.0233
25.5001	25.3651	25.2729	25.0956	25.7073	25.2801	22.471	21.5333	20.832	24.9134	23.9522	24.6528	26.649	26.5494	27.0275	27.5348	28.3703	27.5099	10	8	8	22.1	22.1	22.1	53.425	0	282.31	4906400000	119	P35637	P35637	RNA-binding protein FUS	FUS	861	-1.3626	0.00103994	2.98299	-5.12987	0.000495599	3.30487	0.0183667	0.928686	0.0321311	-2.89403	0.00644275	2.19093	-1.06303	0.0287711	1.54104	-2.444
25.1502	25.3736	25.3552	24.3133	24.4185	23.0552	25.6363	25.248	25.5214	25.0212	24.7755	24.69	25.0572	25.1731	25.144	23.7205	23.8023	24.0278	16	16	16	11.1	11.1	11.1	213.62	0	88.699	2487300000	182	P35658	P35658	Nuclear pore complex protein Nup214	NUP214	862	0.168233	0.102125	0.990868	0.3438	0.0460399	1.33687	1.364	0.0371596	1.42993	0.639667	0.0136169	1.86592	1.27457	0.000203791	3.69082	0.0788
28.6077	29.3208	28.503	27.9994	29.2866	29.1681	28.8264	27.8935	29.5866	28.6933	28.1635	28.4326	29.4393	31.5929	31.8025	30.8506	29.574	32.6548	62	57	1	90.9	88.4	4.7	65.432	0	323.31	115880000000	1701	P35908	P35908	Keratin, type II cytoskeletal 2 epidermal	KRT2	867	-2.1344	0.0554836	1.25584	-2.17607	0.0729417	1.13702	-0.00753333	0.988339	0.00509419	0.339033	0.544762	0.263793	-0.0815667	0.947769	0.0232974	-2.20843
24.4096	24.931	24.3744	24.2802	24.1456	24.5828	24.33	24.216	24.2593	23.5445	23.7723	23.9095	23.872	23.7093	23.8677	23.922	23.18	23.2241	22	22	22	57.7	57.7	57.7	48.633	0	120.3	3369900000	173	P35998	P35998	26S protease regulatory subunit 7	PSMC2	868	0.755333	0.0158231	1.80071	0.4521	0.00199726	2.69957	0.235467	0.347823	0.458642	0.526333	0.00917053	2.03761	0.3743	0.203085	0.692322	0.894167
23.6064	23.9922	20.1986	23.723	24.1959	23.9731	23.6823	23.8304	23.607	23.7506	23.9988	23.9474	21.7118	22.0633	24.2954	23.8217	23.9906	23.9374	8	8	8	26.5	26.5	26.5	44.424	0	148.92	1863700000	68	P36507;Q02750	P36507	Dual specificity mitogen-activated protein kinase kinase 2	MAP2K2	870	-0.0911	0.952973	0.0209193	1.0164	0.278702	0.554859	-1.36493	0.323467	0.49017	-0.192367	0.127115	0.895804	-1.2264	0.204814	0.68864	0.0474333
24.4234	24.265	24.4276	24.3674	24.5029	23.7616	23.904	23.8475	23.944	24.0232	24.2087	24.129	25.0937	24.831	24.9254	24.778	24.5248	24.7109	9	9	9	39.9	39.9	39.9	32.996	0	82.746	3229300000	177	P36542	P36542	ATP synthase subunit gamma, mitochondrial	ATP5C1	871	-0.578033	0.00349616	2.45641	-1.05153	0.000210821	3.67609	0.161367	0.528528	0.276932	-0.2218	0.0215569	1.66641	0.2788	0.0610494	1.21432	-0.4606
29.5138	29.3397	29.1983	29.7464	29.4796	29.478	29.2906	29.2569	29.1968	29.5039	29.5904	29.3411	29.4918	29.3902	29.1582	29.7268	29.9632	29.6701	49	49	49	69.8	69.8	69.8	47.697	0	323.31	587930000000	2943	P36578	P36578	60S ribosomal protein L4	RPL4	873	0.00386667	0.978431	0.0094698	-0.0986333	0.390255	0.408651	-0.2174	0.16363	0.786136	-0.230367	0.0419227	1.37755	-0.439967	0.0300045	1.52281	-0.2187
21.8198	21.307	23.1908	21.0565	23.3418	22.6209	21.1253	21.0442	22.2822	21.7898	21.0954	21.5339	21.3906	21.687	22.8072	23.6689	23.8018	23.3427	9	9	9	17.6	17.6	17.6	68.66	0	32.898	669220000	60	P36915	P36915	Guanine nucleotide-binding protein-like 1	GNL1	875	0.144267	0.848631	0.071281	-0.4777	0.46226	0.335113	-0.233867	0.803161	0.0951972	0.0108667	0.981823	0.00796695	-1.64287	0.0221345	1.65493	-1.26473
25.9736	25.8554	25.6786	21.334	21.5324	21.8372	25.4917	25.5059	25.1817	22.8658	22.3502	20.0822	25.6601	25.9526	26.346	22.8222	21.2707	20.5209	6	6	6	8.2	8.2	8.2	48.755	0	106.65	1979900000	87	P36957	P36957	Dihydrolipoyllysine-residue succinyltransferase component of 2-oxoglutarate dehydrogenase complex, mitochondrial	DLST	876	-0.150367	0.525422	0.279491	-0.593133	0.0578948	1.23736	4.268	1.48033e-05	4.82964	3.62703	0.0135851	1.86694	4.4483	0.003246	2.48865	0.0299333
26.3787	25.9297	26.5976	26.2531	25.9773	25.6338	25.7696	25.9149	26.3122	26.0909	26.3383	26.3173	26.5911	25.5194	25.3607	26.3097	26.1509	25.9814	12	12	12	75	75	75	14.57	0	132.63	5639500000	233	P37108	P37108	Signal recognition particle 14 kDa protein	SRP14	878	0.478267	0.331859	0.479047	0.175167	0.697412	0.156511	0.347267	0.261679	0.582232	-0.249933	0.238326	0.622829	-0.3236	0.461663	0.335675	-0.1926
23.0653	23.5392	22.7864	22.8076	22.7005	23.1387	22.93	23.1179	23.2078	21.83	21.7014	20.7845	21.4398	21.4287	21.1743	21.7825	21.5854	20.9312	14	14	14	45.8	45.8	45.8	48.115	0	108.15	1335900000	73	P37268	P37268	Squalene synthase	FDFT1	879	1.7827	0.00165163	2.78209	1.73763	0.000128939	3.88962	0.248033	0.387932	0.411244	1.6466	0.0083121	2.08029	-0.0854333	0.768746	0.114217	1.44923
22.5272	20.0337	20.3436	21.6522	20.9866	21.6424	22.316	21.9843	22.4415	23.0285	21.5432	21.8294	22.7701	22.6786	22.5853	22.6541	22.8802	22.5322	6	6	6	28.2	28.2	28.2	27.843	0	20.048	713710000	75	P38117	P38117	Electron transfer flavoprotein subunit beta	ETFB	882	-1.70983	0.0953684	1.0206	-0.430733	0.0423366	1.37328	-0.4589	0.603436	0.219369	0.113567	0.822776	0.0847185	-0.0108333	0.929517	0.0317427	-1.26177
31.9008	31.7733	32.3611	32.1227	32.4821	32.3396	31.8542	32.1945	32.1329	32.4446	32.6623	32.6397	33.3772	33.0896	33.1009	34.0317	34.0035	34.3138	66	66	21	73.9	73.9	33.5	42.331	0	323.31	474850000000	4508	P38159;O75526;Q8N7X1	P38159	RNA-binding motif protein, X chromosome;RNA-binding motif protein, X chromosome, N-terminally processed	RBMX	883	-1.1775	0.00429727	2.36681	-1.1287	0.00131095	2.88241	-0.303067	0.216745	0.664052	-0.521667	0.0141607	1.84891	-0.9271	0.00246038	2.609	-1.80153
25.1642	24.8938	24.973	26.5604	26.7376	26.8593	25.1416	25.4201	25.5837	26.1354	26.2378	26.3689	25.2057	24.9284	25.0063	24.8251	25.9673	25.7069	17	17	17	36.8	36.8	36.8	62.608	0	183.03	5036200000	223	P38432	P38432	Coilin	COIL	884	-0.0364667	0.767319	0.115024	0.335	0.0940503	1.02664	-1.70877	0.000133112	3.87578	-0.865567	0.00402359	2.39539	-0.452967	0.271408	0.566377	1.21933
27.0706	26.9388	26.8596	27.005	26.9524	26.9752	27.1906	27.2208	27.4522	27.3899	27.2374	27.1286	26.8559	27.1137	27.1679	27.027	26.9362	26.8609	34	34	34	55.7	55.7	55.7	73.68	0	263.41	13434000000	430	P38646	P38646	Stress-70 protein, mitochondrial	HSPA9	886	-0.0895	0.477153	0.321342	0.242033	0.129038	0.889282	-0.0212	0.754867	0.12213	0.0359	0.764844	0.116427	0.104467	0.386428	0.412932	0.0361667
28.3025	28.2818	28.4464	28.8509	28.8873	28.9122	28.3933	28.3614	28.2821	29.2088	29.3484	29.2276	28.1348	28.2049	28.2484	28.5133	28.0482	28.0556	28	28	25	61.1	61.1	55	46.871	0	241	33103000000	521	P38919	P38919	Eukaryotic initiation factor 4A-III;Eukaryotic initiation factor 4A-III, N-terminally processed	EIF4A3	887	0.147533	0.074244	1.12934	0.149567	0.0329776	1.48178	-0.5399	0.000592719	3.22715	-0.916	7.51986e-05	4.12379	-0.00966667	0.953956	0.0204717	0.677767
21.9094	22.3205	22.5978	21.7175	21.9542	23.0198	21.6002	21.0322	20.6717	23.1505	22.9164	21.7816	22.0062	21.4814	23.1184	22.815	23.9886	21.393	4	4	4	24.1	24.1	24.1	16.06	0	11.734	195390000	15	P39019	P39019	40S ribosomal protein S19	RPS19	888	0.0739	0.89434	0.0484972	-1.10063	0.117467	0.930084	0.0454	0.924102	0.0342803	-1.5148	0.0391954	1.40677	-0.5302	0.584322	0.233348	-0.5017
29.6008	29.4921	29.8039	29.9074	30.0255	29.7853	29.1923	29.159	29.2148	29.5035	29.8433	29.6159	29.8753	29.475	29.239	29.6278	29.873	29.9475	50	50	50	74.9	74.9	74.9	46.108	0	323.31	237400000000	2430	P39023;Q92901	P39023	60S ribosomal protein L3	RPL3	889	0.1025	0.64641	0.189492	-0.341067	0.141299	0.84986	-0.2738	0.0754164	1.12253	-0.465533	0.010048	1.99792	-0.286333	0.243154	0.614118	0.0899667
20.9725	20.5105	20.7071	23.5804	23.3944	23.2103	20.6626	20.4647	21.4232	22.6902	22.2454	22.2673	24.7574	25.0305	25.046	24.9231	25.3501	25.331	6	6	6	5.1	5.1	5.1	178.19	0	91.7	8150000000	109	P39060	P39060	Collagen alpha-1(XVIII) chain;Endostatin	COL18A1	890	-4.2146	1.34243e-05	4.87211	-4.09447	0.000182314	3.73918	-2.665	9.95895e-05	4.00179	-1.5508	0.00892939	2.04918	-0.256767	0.200844	0.697142	-1.80637
22.0531	20.3286	21.0038	21.7594	21.5974	20.736	21.3051	21.0032	21.3734	21.8209	21.1594	20.7248	21.1494	21.6025	21.1694	21.9723	21.6921	20.6268	4	4	4	18	18	18	50.8	0	22.467	142320000	25	P39656	P39656	Dolichyl-diphosphooligosaccharide--protein glycosyltransferase 48 kDa subunit	DDOST	891	-0.1786	0.749933	0.124977	-0.0798667	0.69054	0.160811	-0.235767	0.711599	0.147765	-0.0078	0.982713	0.0075735	-0.1233	0.791224	0.101701	-0.0661333
20.7535	21.6762	20.7373	23.8634	23.358	23.6186	21.961	22.7067	21.3127	21.4625	20.4943	21.0944	24.8019	24.9558	24.8455	25.0846	25.5082	25.0841	11	11	10	35.3	35.3	32.5	28.585	0	87.508	3048500000	191	P39687;O95626;O43423	P39687	Acidic leucine-rich nuclear phosphoprotein 32 family member A	ANP32A	892	-3.81207	0.000263034	3.57999	-2.87427	0.00208838	2.68019	-2.55767	0.00172629	2.76289	0.9764	0.118045	0.927952	-0.3579	0.0735733	1.13328	-1.6123
24.8516	24.7787	24.7651	24.8489	24.9223	24.8942	24.5316	24.4194	24.2287	24.2353	23.9248	24.2675	25.9002	24.7354	24.6677	26.2423	24.903	24.9792	25	25	25	62.9	62.9	62.9	58.024	0	291.58	4673700000	329	P40227;Q92526	P40227	T-complex protein 1 subunit zeta	CCT6A	896	-0.302633	0.492357	0.30772	-0.707867	0.159083	0.798377	-0.09	0.0586885	1.23145	0.2507	0.149046	0.826679	-0.273733	0.667037	0.17585	-0.486367
27.6974	27.6549	27.9411	27.8515	27.7599	27.7186	27.2783	27.2907	27.2816	27.8337	27.7744	27.4307	28.1244	27.8149	27.7019	27.9921	27.9736	28.1215	27	27	27	69.5	69.5	69.5	23.577	0	118.66	101200000000	974	P40429;Q6NVV1	P40429	60S ribosomal protein L13a	RPL13A	898	-0.115933	0.494995	0.3054	-0.596867	0.0091426	2.03893	-0.0122	0.906391	0.0426842	-0.396067	0.0344651	1.46262	-0.148667	0.331288	0.479794	-0.2524
30.1347	30.1838	30.0084	30.0072	30.0892	29.7204	29.4299	29.6208	29.4741	30.096	29.5702	29.5301	30.1111	29.7834	30.0398	29.8862	29.7682	29.4434	8	8	8	19.4	19.4	19.4	70.254	0	318.45	92951000000	770	P40967	P40967	Melanocyte protein PMEL;M-alpha;M-beta	PMEL	902	0.130867	0.30895	0.510112	-0.469833	0.0150388	1.82279	0.170033	0.240312	0.619224	-0.223833	0.306777	0.513177	0.278833	0.167539	0.775885	0.239667
23.2178	22.3864	21.0013	22.9739	20.4308	20.1821	21.2006	22.9326	23.3843	23.1272	22.9295	20.6505	23.4184	23.0689	23.4551	23.2578	23.6253	23.7774	8	8	8	21.4	21.4	21.4	51.109	0	76.536	1004800000	79	P41091;Q2VIR3	P41091;Q2VIR3	Eukaryotic translation initiation factor 2 subunit 3;Putative eukaryotic translation initiation factor 2 subunit 3-like protein	EIF2S3;EIF2S3L	903	-1.1123	0.16625	0.779238	-0.8083	0.298341	0.525287	1.00623	0.412719	0.384346	0.2701	0.807282	0.0929748	-0.239367	0.29183	0.53487	-2.3579
27.7094	27.6853	27.6415	27.6334	27.6157	27.5538	27.5887	27.7321	27.7757	27.5849	27.7138	27.6692	27.7286	27.734	27.6798	27.4825	27.6847	27.8595	36	31	31	67.9	61.5	61.5	53.65	0	323.31	20327000000	660	P41219	P41219	Peripherin	PRPH	905	-0.0354	0.249644	0.602679	-0.0153	0.80837	0.0923898	0.0777667	0.067655	1.1697	0.0428667	0.562462	0.249907	0.0385667	0.744192	0.128315	-0.0746
22.549	22.5416	23.5492	23.9933	23.7001	24.2991	24.0073	23.5934	24.0699	23.9934	24.7282	24.281	22.1838	21.7571	21.4625	21.4947	23.181	22.6889	8	8	8	54.9	54.9	54.9	17	0	26.509	701910000	36	P41223	P41223	Protein BUD31 homolog	BUD31	906	1.0788	0.0522869	1.28161	2.08907	0.00125096	2.90276	-1.11757	0.0412718	1.38435	-0.444	0.163965	0.785248	-0.653733	0.294742	0.530558	1.54263
23.3388	24.1471	23.4461	23.6669	24.0184	23.8121	23.683	23.595	23.743	21.2138	21.25	22.6705	22.8463	21.6471	20.6337	21.4518	22.4903	22.0714	22	22	22	41.7	41.7	41.7	83.165	0	167.89	2240100000	117	P41250	P41250	Glycine--tRNA ligase	GARS	908	1.93497	0.0481701	1.31722	1.96463	0.0374622	1.42641	-0.188467	0.528221	0.277184	1.96223	0.0151647	1.81917	-0.295467	0.697488	0.156463	1.82797
25.3406	24.9021	25.1839	23.806	23.5677	23.3009	24.8854	25.008	24.8733	23.7158	23.9615	23.504	25.3951	25.5071	25.718	24.5563	24.4442	24.3496	20	20	8	39.8	39.8	20.5	75.491	0	134.95	2735300000	202	P42166	P42166	Lamina-associated polypeptide 2, isoform alpha;Thymopoietin;Thymopentin	TMPO	913	-0.397867	0.0670869	1.17336	-0.617833	0.00402334	2.39541	1.584	0.00123146	2.90958	1.19513	0.00100588	2.99745	1.09003	0.000622754	3.20568	-0.891833
22.4836	21.7928	22.2099	22.7747	22.4886	21.1298	21.9905	22.2577	21.4053	22.0322	22.1516	21.929	23.3875	22.0636	22.0368	22.5769	22.4347	22.4935	5	5	5	6	6	6	117.8	0	24.349	309720000	62	P42285	P42285	Superkiller viralicidic activity 2-like 2	SKIV2L2	915	-0.333867	0.532242	0.273891	-0.611467	0.298335	0.525296	0.0310667	0.95733	0.0189381	-0.1531	0.58733	0.231118	-0.00573333	0.990397	0.0041909	-0.370667
26.332	26.5628	26.9372	26.5651	27.2567	26.5742	22.0083	21.1312	21.498	26.6197	26.7356	26.8072	27.0162	26.1137	26.3131	26.161	27.1178	27.0788	8	8	5	46.4	46.4	20.2	9.461	0	32.462	15016000000	153	P42677	P42677	40S ribosomal protein S27	RPS27	919	0.129667	0.710799	0.148253	-4.93517	0.000189812	3.72168	-0.188	0.550899	0.258928	-5.175	3.76666e-05	4.42404	-0.304867	0.503826	0.29772	0.0128
23.0025	22.3337	22.9133	23.0547	22.6398	21.8911	21.6661	21.61	20.7678	22.2683	22.4604	20.0301	23.1537	21.2412	21.0489	22.3915	22.5372	22.5362	15	15	15	29.3	29.3	29.3	48.564	0	87.727	1337400000	121	P42696	P42696	RNA-binding protein 34	RBM34	921	0.935233	0.254637	0.594078	-0.466633	0.558464	0.253005	0.2213	0.609428	0.215078	-0.2383	0.78888	0.102989	-0.6737	0.37383	0.427326	0.0402333
29.0163	27.8855	29.6216	29.2179	28.597	28.332	29.3604	28.9546	28.8627	29.3361	28.8937	29.3057	28.4112	27.5204	26.5779	27.7645	27.6728	27.5674	10	10	10	45.5	45.5	45.5	14.551	0	122.98	31835000000	429	P42766	P42766	60S ribosomal protein L35	RPL35	923	1.33797	0.142474	0.846265	1.55607	0.0476158	1.32225	0.1255	0.837216	0.0771624	-0.119267	0.598976	0.222591	-0.165067	0.771991	0.112388	1.0474
28.7477	28.6686	28.9229	28.8947	29.1351	29.0425	28.5431	28.7456	28.6794	28.922	28.8997	28.7983	29.8358	29.6878	29.8321	29.5934	29.3815	29.6013	43	43	43	50.3	50.3	50.3	94.622	0	323.31	36075000000	1103	P43243	P43243	Matrin-3	MATR3	926	-1.0055	0.000358385	3.44565	-1.1292	0.000125766	3.90044	-0.244367	0.0760271	1.11903	-0.2173	0.0372103	1.42934	0.259833	0.0403753	1.39388	-0.5013
24.589	24.2564	23.9782	23.6024	24.5452	24.0022	24.4913	23.922	23.9213	23.3086	23.8007	23.586	23.7142	23.9977	24.5474	23.4834	23.2402	23.1743	7	7	7	50.7	50.7	50.7	23.31	0	47.699	1983700000	53	P43487	P43487	Ran-specific GTPase-activating protein	RANBP1	929	0.1881	0.566705	0.246643	0.0251	0.939286	0.027202	0.2246	0.52788	0.277464	0.546433	0.082755	1.08221	0.787133	0.0397818	1.40032	0.750633
22.7035	23.0513	22.5994	23.4516	23.3257	23.0033	22.9033	21.2141	20.5512	22.3372	21.8343	22.0928	21.7089	22.7218	21.7104	21.7068	21.3525	21.6518	15	15	15	45.2	45.2	45.2	47.366	0	95.241	1232600000	61	P43686	P43686	26S protease regulatory subunit 6B	PSMC4	931	0.7377	0.112641	0.948304	-0.490833	0.562003	0.250262	-0.475467	0.0675479	1.17039	-0.5319	0.498309	0.302501	0.476667	0.250371	0.601416	1.68983
23.3487	23.389	23.0911	23.4507	23.1962	23.1848	23.6104	23.3384	23.7315	23.3668	23.3034	23.4104	23.1385	23.663	23.5855	23.6946	23.5451	23.2864	8	8	8	41.5	41.5	41.5	31.566	0	79.875	1567200000	109	P45880	P45880	Voltage-dependent anion-selective channel protein 2	VDAC2	933	-0.186067	0.378827	0.421559	0.0977667	0.651448	0.18612	-0.000966667	0.994311	0.00247774	0.1999	0.171944	0.764613	-0.0463667	0.829976	0.0809345	-0.231467
25.6971	25.2371	25.7199	25.6766	25.8392	25.8079	25.0115	24.9241	25.2382	24.9289	25.2726	24.6591	26.4829	26.0121	25.8094	26.6002	26.9739	26.9111	19	19	18	80.1	80.1	80.1	22.225	0	316.47	14785000000	416	P45973	P45973	Chromobox protein homolog 5	CBX5	934	-0.5501	0.0962944	1.0164	-1.04353	0.00906628	2.04257	-0.2232	0.247481	0.606458	0.1044	0.630389	0.200391	-0.726933	0.0344044	1.46339	-1.05383
21.303	22.2042	21.2622	21.3317	21.4519	21.7027	22.1699	22.4299	22.0622	20.633	21.628	21.7712	22.488	22.5196	20.6003	22.2129	23.8934	22.5379	17	17	17	29.5	29.5	29.5	95.785	0	108.16	1296900000	79	P45974	P45974	Ubiquitin carboxyl-terminal hydrolase 5	USP5	935	-0.2795	0.712054	0.147487	0.351367	0.614278	0.211635	0.0943667	0.78678	0.104147	0.8766	0.079152	1.10154	-1.0121	0.283153	0.547979	-1.38597
23.7283	24.3251	23.894	23.9609	23.9894	24.0012	23.8027	23.6005	24.148	23.3295	23.3871	23.6948	23.3144	23.3519	23.188	22.9942	23.0234	23.2605	23	23	23	43.3	43.3	43.3	82.593	0	167.23	2433400000	148	P46459	P46459	Vesicle-fusing ATPase	NSF	942	0.6977	0.019461	1.71084	0.565633	0.0277879	1.55614	-0.00136667	0.99425	0.00250423	0.379933	0.124566	0.904599	0.192067	0.121067	0.916974	0.891133
27.858	27.6244	28.0023	27.7253	27.8986	27.5388	27.5107	27.2847	27.4233	27.3485	27.682	27.2769	27.0996	26.3389	25.9862	26.8358	27.3375	26.7669	8	8	8	45.3	45.3	45.3	16.561	0	143.37	17007000000	304	P46776	P46776	60S ribosomal protein L27a	RPL27A	943	1.35333	0.0174541	1.7581	0.931333	0.0498343	1.30247	0.107333	0.517436	0.286143	-0.0295667	0.844266	0.0735206	-0.505167	0.248691	0.60434	0.740833
22.8412	24.0959	22.988	23.7611	23.9143	24.8951	23.2519	23.881	23.6598	25.3081	24.6333	24.386	24.771	22.5511	22.368	25.3219	24.639	24.8527	34	34	34	75.8	75.8	75.8	34.362	0	323.31	24781000000	753	P46777	P46777	60S ribosomal protein L5	RPL5	944	0.0783333	0.932424	0.0303865	0.367533	0.667495	0.175552	-0.8818	0.172762	0.762551	-1.17823	0.0237042	1.62518	-1.70783	0.0991301	1.00379	-0.7477
28.6049	28.4801	28.6939	28.608	28.8173	28.3283	27.9681	27.6832	27.574	27.9088	28.3863	27.7451	29.1741	28.4096	27.9636	28.6547	28.9096	29.0333	14	14	14	60	60	60	18.565	0	142.05	92565000000	682	P46778	P46778	60S ribosomal protein L21	RPL21	945	0.0772	0.840187	0.0756238	-0.774	0.106255	0.973651	0.00843333	0.95912	0.018127	-0.271633	0.294544	0.530849	-0.3501	0.39832	0.399768	-0.281333
29.2802	29.2271	29.2902	29.3887	29.2615	29.3264	28.7729	28.6531	28.8797	28.6179	29.2338	28.8826	29.4751	28.664	28.6929	29.3023	29.487	29.328	20	20	20	67.2	67.2	67.2	15.747	0	198.15	135640000000	1010	P46779	P46779	60S ribosomal protein L28	RPL28	946	0.321833	0.293556	0.532309	-0.175433	0.556317	0.254678	-0.0597	0.224734	0.648331	-0.142867	0.493933	0.306332	-0.428433	0.190203	0.720783	-0.0469
28.7696	28.6943	29.1751	28.2464	28.5004	28.4153	28.3777	28.4205	28.6684	28.5201	28.4254	28.3349	28.08	28.1756	28.4465	27.5074	27.6586	27.6768	23	23	23	69.1	69.1	69.1	22.591	0	93.957	31723000000	652	P46781	P46781	40S ribosomal protein S9	RPS9	947	0.645633	0.0252585	1.59759	0.254833	0.147875	0.830105	0.4923	0.0420019	1.37673	0.0620667	0.586955	0.231395	0.619767	0.00711922	2.14757	0.7731
23.5642	23.4443	23.4083	24.1772	23.7808	23.6134	23.3811	22.7053	22.9148	23.5348	23.0273	22.8313	21.9582	23.6908	23.4741	24.8985	24.1158	24.0828	12	12	12	56.4	56.4	56.4	22.876	0	103.29	1084400000	85	P46782	P46782	40S ribosomal protein S5;40S ribosomal protein S5, N-terminally processed	RPS5	948	0.431233	0.47462	0.323654	-0.0406333	0.947552	0.0233968	-0.384867	0.0910288	1.04082	-0.130733	0.675004	0.170694	-1.32467	0.0943919	1.02507	-0.508567
26.3009	26.1516	26.6216	26.0873	26.3108	26.025	25.3729	25.1823	25.3855	25.4923	25.9936	25.7142	27.4269	27.1289	27.0893	26.901	27.0198	26.891	6	6	6	31.5	31.5	31.5	18.898	0	35.128	6336700000	281	P46783;Q9NQ39	P46783	40S ribosomal protein S10	RPS10	949	-0.857	0.00803827	2.09484	-1.90147	0.000109567	3.96032	0.217	0.255279	0.592985	-0.4198	0.0577967	1.2381	0.277767	0.0719641	1.14288	-0.796233
29.4489	29.3234	29.7266	29.1827	29.3809	28.9634	29.1652	29.1221	29.1745	28.741	28.9112	29.077	29.8323	29.615	29.9683	29.597	29.7017	29.5185	84	84	82	45.1	45.1	44.6	270.63	0	323.31	64947000000	2197	P46821	P46821	Microtubule-associated protein 1B;MAP1B heavy chain;MAP1 light chain LC1	MAP1B	950	-0.305567	0.124195	0.905896	-0.651267	0.00333437	2.47699	0.323967	0.128545	0.890944	0.2442	0.0679604	1.16774	0.199467	0.159978	0.795939	-0.430067
25.7034	25.6738	25.4197	25.0486	25.3684	24.7043	25.9339	25.3472	25.7066	23.0924	23.759	23.6807	24.3726	23.9092	23.8577	23.451	23.9387	23.8588	15	11	11	75.9	61.2	61.2	32.949	0	323.31	6199300000	122	P47755	P47755	F-actin-capping protein subunit alpha-2	CAPZA2	952	1.55247	0.00114612	2.94077	1.61607	0.00240256	2.61933	0.558533	0.0577867	1.23817	2.15187	0.00136144	2.866	0.297	0.253273	0.59641	1.29093
26.9225	26.5858	25.9189	25.4403	25.3425	26.355	27.3907	26.4483	27.0167	23.51	23.4854	24.2995	22.5736	22.1056	21.3393	20.356	22.6431	20.6601	22	22	22	80.9	80.9	80.9	31.35	0	323.31	20410000000	436	P47756	P47756	F-actin-capping protein subunit beta	CAPZB	953	4.46957	0.000655914	3.18315	4.94573	0.000396958	3.40126	0.763133	0.155655	0.807838	3.18693	0.00113742	2.94408	0.786433	0.382457	0.417417	4.49287
27.6587	27.1679	28.7124	27.1939	28.2179	26.3601	26.6092	26.2245	26.235	26.2096	26.4662	26.2324	28.4271	28.3249	28.6954	27.81	28.5973	27.4576	9	9	2	54.9	54.9	11.8	16.46	0	142.77	10642000000	233	P47813	P47813	Eukaryotic translation initiation factor 1A, X-chromosomal	EIF1AX	954	-0.636133	0.246344	0.608457	-2.12623	0.000224256	3.64926	0.589033	0.450091	0.3467	0.0535	0.74062	0.130404	0.5275	0.211015	0.675687	-0.697667
30.844	30.7315	30.9719	31.1872	31.021	30.7361	30.4317	30.582	30.3187	30.5439	30.9319	30.8622	31.5997	30.9675	30.3274	31.1093	31.1937	31.4655	8	8	8	31.4	31.4	31.4	17.752	0	40.497	146830000000	437	P47914	P47914	60S ribosomal protein L29	RPL29	956	-0.115733	0.772309	0.112209	-0.520733	0.237393	0.624533	-0.1323	0.42447	0.372153	-0.3352	0.0771887	1.11245	-0.2913	0.488939	0.310745	-0.274733
27.7464	27.5384	28.0156	27.0932	27.3129	26.9725	26.7586	26.9859	26.8974	25.8091	26.4176	25.7876	28.6136	27.7916	27.7669	28.3148	28.4613	28.6041	42	41	41	28.2	27.8	27.8	228.86	0	231.94	8626300000	502	P48634	P48634	Protein PRRC2A	PRRC2A	963	-0.290567	0.40251	0.395223	-1.17673	0.0146725	1.8335	0.6406	0.0197552	1.70432	0.875867	0.0156153	1.80645	-0.4027	0.237906	0.623594	-1.33387
24.8776	24.2589	24.5556	24.3916	24.6754	24.5779	23.8252	24.0561	24.2727	23.5275	23.8548	24.1902	25.2452	24.291	24.4493	26.1266	24.7478	24.1923	26	26	26	69.9	69.9	69.9	59.67	0	275.09	4347300000	258	P48643	P48643	T-complex protein 1 subunit epsilon	CCT5	964	-0.0978	0.790928	0.101863	-0.6105	0.131091	0.882426	0.0157333	0.940211	0.0267748	0.193833	0.448364	0.348369	-0.3604	0.606861	0.216911	-0.473933
29.4457	29.4002	29.6714	29.0924	29.1719	28.9439	29.3413	29.3219	29.3065	29.1186	29.1977	29.0658	28.4491	28.6023	28.7652	28.3803	28.4891	28.2866	82	82	82	48.4	48.4	48.4	177.44	0	323.31	54340000000	1773	P48681	P48681	Nestin	NES	966	0.900233	0.0019079	2.71944	0.7177	0.00144588	2.83987	0.436367	0.0152235	1.81749	0.195867	0.00780211	2.10779	0.2202	0.112062	0.95054	0.684067
22.5552	22.7917	22.4514	23.2842	22.9826	22.3243	22.4199	22.6965	22.7942	22.9982	23.217	22.8193	22.622	22.9132	22.4716	23.3766	23.4248	23.2074	11	10	10	28.8	28.8	28.8	50.909	0	48.846	1049300000	93	P48735	P48735	Isocitrate dehydrogenase [NADP], mitochondrial	IDH2	968	-0.0695	0.69376	0.158791	-0.0320667	0.86067	0.0651633	-0.264267	0.429201	0.367339	-0.374633	0.0799998	1.09691	-0.667333	0.0101143	1.99507	-0.472567
23.1468	23.5659	23.4242	23.1569	23.1442	21.6489	21.3021	20.8447	20.635	20.2077	20.3971	21.7792	21.9004	22.1111	23.0011	23.0521	23.5189	21.1201	3	3	3	33.8	33.8	33.8	19.529	0	21.581	507200000	42	P49006	P49006	MARCKS-related protein	MARCKSL1	969	1.04143	0.0441004	1.35556	-1.41027	0.0225465	1.64692	0.728967	0.230211	0.637873	0.1326	0.815787	0.0884231	-0.226167	0.793436	0.100488	0.0863
27.4666	27.2847	27.5607	27.4109	27.6096	27.3951	27.0832	27.1987	27.2076	27.1747	27.3208	27.4297	27.206	26.5884	26.4401	26.6901	26.9047	26.9707	12	12	12	52.1	52.1	52.1	13.293	0	62.024	88017000000	548	P49207	P49207	60S ribosomal protein L34	RPL34	971	0.6925	0.0492623	1.30748	0.418333	0.153524	0.813823	-0.0345333	0.761824	0.118146	-0.145233	0.159021	0.798545	-0.110333	0.681015	0.166844	0.6167
20.8677	22.4124	20.8442	22.1158	22.6853	21.1764	24.734	24.6718	25.3801	20.6951	22.7228	22.8131	25.6727	22.2294	23.4609	26.0845	24.9018	21.0599	10	10	10	24.2	24.2	24.2	85.237	0	323.31	1129200000	38	P49321	P49321	Nuclear autoantigenic sperm protein	NASP	972	-2.4129	0.10027	0.998829	1.14097	0.33112	0.480014	-0.617733	0.415194	0.381749	2.85163	0.0172571	1.76303	-0.227733	0.906496	0.0426343	-2.0229
27.0032	27.4065	26.8027	26.6204	26.8965	26.7327	27.1851	27.0692	27.3341	25.8564	26.2592	26.223	27.7669	25.5584	24.6757	28.5144	24.8274	24.5668	96	96	96	54.8	54.8	54.8	273.42	0	323.31	20146000000	779	P49327	P49327	Fatty acid synthase;[Acyl-carrier-protein] S-acetyltransferase;[Acyl-carrier-protein] S-malonyltransferase;3-oxoacyl-[acyl-carrier-protein] synthase;3-oxoacyl-[acyl-carrier-protein] reductase;3-hydroxyacyl-[acyl-carrier-protein] dehydratase;Enoyl-[acyl-carrier-protein] reductase;Oleoyl-[acyl-carrier-protein] hydrolase	FASN	973	1.07047	0.316689	0.499366	1.1958	0.264614	0.577387	0.320933	0.174813	0.757426	1.08327	0.00193864	2.7125	0.0308	0.985303	0.00643037	0.780333
26.1402	26.2473	26.0795	26.1773	26.1959	26.0344	26.0721	25.6594	26.054	25.4217	25.6743	25.5253	26.1019	25.459	25.4832	26.5026	26.1081	25.9371	32	32	32	67.3	67.3	67.3	60.533	0	258.76	10995000000	353	P49368	P49368	T-complex protein 1 subunit gamma	CCT3	974	0.4743	0.0931113	1.031	0.247133	0.378481	0.421956	0.0198	0.793529	0.100437	0.388067	0.0645841	1.18987	-0.501233	0.135749	0.867264	-0.0467333
26.7058	26.8051	26.7998	26.7505	26.631	26.5652	26.6012	26.5349	26.6628	26.5708	26.5396	26.6947	27.0564	26.8176	26.8215	27.1456	26.7623	26.6141	22	22	22	49.8	49.8	49.8	49.541	0	303.91	13270000000	488	P49411	P49411	Elongation factor Tu, mitochondrial	TUFM	975	-0.128267	0.207053	0.683919	-0.298867	0.0265686	1.57563	0.121333	0.126854	0.896695	-0.00206667	0.974199	0.0113524	0.0578333	0.760179	0.119084	-0.191767
25.0423	24.8136	25.077	24.8441	24.6428	24.5862	25.095	24.9417	25.0687	25.2451	25.0331	25.0674	23.8062	24.3271	24.3458	23.8497	24.0869	23.6402	7	7	7	65.1	65.1	65.1	10.112	0	50.951	2059100000	98	P49458	P49458	Signal recognition particle 9 kDa protein	SRP9	978	0.817933	0.0138001	1.86012	0.875433	0.00876074	2.05746	0.2866	0.065471	1.18395	-0.0800667	0.378733	0.421666	0.300767	0.241419	0.617229	0.8321
22.4709	23.4315	21.9588	21.3152	20.8038	21.8462	23.2117	22.1013	23.1394	21.3025	21.7021	21.5242	22.1733	21.9884	23.378	22.3439	21.1516	23.421	24	24	24	30.8	30.8	30.8	106.81	0	110.55	1467100000	73	P49588	P49588	Alanine--tRNA ligase, cytoplasmic	AARS	979	0.107167	0.869772	0.0605944	0.304233	0.618417	0.208718	1.29867	0.0690938	1.16056	1.30787	0.0255724	1.59223	0.207733	0.804853	0.0942836	-0.983767
24.527	24.3015	24.8571	24.3234	24.6977	24.1395	23.5272	23.4429	24.0038	22.8169	23.2178	23.1886	24.748	24.2766	24.1042	24.2408	24.0667	24.5917	16	16	16	38.3	38.3	38.3	58.777	0	109.87	3331000000	172	P49591	P49591	Serine--tRNA ligase, cytoplasmic	SARS	980	0.1856	0.500844	0.300298	-0.7183	0.0506197	1.29568	0.175	0.489506	0.310242	0.583533	0.0547991	1.26123	0.0765333	0.771878	0.112451	0.0871333
22.9617	23.1767	23.481	22.6652	23.3515	22.7297	22.9188	22.9081	22.8468	21.1679	21.6048	21.9134	23.7312	23.2306	23.6191	22.6914	21.3064	21.8864	5	5	3	15.4	15.4	10.1	47.315	0	16.595	747320000	57	P49674	P49674	Casein kinase I isoform epsilon	CSNK1E	981	-0.3205	0.208187	0.681547	-0.635733	0.0143031	1.84457	0.291	0.334866	0.475128	1.3292	0.00362484	2.44071	1.56557	0.0218267	1.66101	0.954067
24.5345	24.747	24.7469	24.7763	25.1207	24.7287	23.8101	24.4983	24.4889	25.1208	24.9205	24.985	25.8002	25.8662	25.911	25.1805	25.3	25.7422	19	19	16	38.1	38.1	34.5	82.785	0	323.31	4661500000	322	P49711	P49711	Transcriptional repressor CTCF	CTCF	982	-1.183	0.00010899	3.96261	-1.59337	0.00228318	2.64146	-0.1991	0.234506	0.629845	-0.743	0.0342923	1.4648	0.451567	0.0602003	1.2204	-0.532333
30.7898	30.5049	30.8002	30.9353	31.0351	30.6604	30.8293	30.5675	30.4557	30.9246	31.2492	30.9234	31.0532	30.7573	30.645	30.8686	31.2186	30.9365	58	58	58	50.3	50.3	50.3	100.18	0	323.31	139820000000	2341	P49756	P49756	RNA-binding protein 25	RBM25	987	-0.1202	0.482681	0.31634	-0.201	0.288972	0.539144	-0.178633	0.294005	0.531645	-0.4149	0.0553566	1.25683	-0.1894	0.307754	0.511797	-0.130967
23.9482	23.4661	23.7436	21.011	20.9142	21.2573	23.7514	23.6647	23.8219	20.5847	21.5318	21.5584	24.3945	23.9969	23.8716	22.7451	21.3986	22.4054	15	15	15	12.8	12.8	12.8	153.94	0	54.525	550980000	66	P49790	P49790	Nuclear pore complex protein Nup153	NUP153	991	-0.368367	0.155205	0.809095	-0.341667	0.105696	0.975941	2.65847	0.00010475	3.97985	2.52103	0.00146143	2.83522	1.90463	0.0117894	1.92851	-1.1222
26.6228	26.2218	26.1562	21.1426	21.6869	21.4251	26.3888	26.6901	26.6309	20.8959	21.1227	21.7107	26.2551	26.1731	26.2302	22.0617	21.9347	21.0773	46	46	30	17.6	17.6	12.1	358.2	0	210.17	3079700000	190	P49792;O14715;Q99666	P49792	E3 SUMO-protein ligase RanBP2	RANBP2	992	0.114133	0.483191	0.315881	0.350467	0.0212558	1.67252	4.9154	2.14458e-05	4.66866	5.32683	3.33659e-05	4.4767	4.52823	0.000127933	3.89302	-0.273033
24.1994	24.4752	23.723	24.6449	24.5174	24.5884	24.1294	24.2554	24.301	24.1815	24.405	24.1528	24.377	24.2085	24.3758	23.9141	24.5103	24.6025	9	9	7	32.6	32.6	28.6	46.744	0	63.731	2581900000	124	P49841	P49841	Glycogen synthase kinase-3 beta	GSK3B	994	-0.1879	0.453815	0.343121	-0.0918333	0.2931	0.532984	-0.451033	0.112903	0.947295	-0.0178333	0.859951	0.0655263	-0.0218667	0.926568	0.0331227	0.241267
25.171	25.3774	25.0602	25.2211	24.9302	24.9871	25.284	25.5942	25.2037	25.4941	25.5964	25.3291	25.4768	25.8267	25.7037	25.851	25.8468	25.7841	18	18	18	37.1	37.1	37.1	72.668	0	107.16	3889700000	188	P49848	P49848	Transcription initiation factor TFIID subunit 6	TAF6	995	-0.4662	0.0280515	1.55204	-0.308433	0.121084	0.916915	0.156733	0.290191	0.537317	-0.112567	0.473071	0.325074	-0.158233	0.20538	0.687442	-0.781167
21.5857	22.4272	21.2913	21.514	21.0276	21.9686	22.0494	20.1795	21.3392	19.8772	20.3386	21.3829	24.5512	24.1019	24.1366	24.181	24.4882	23.9406	15	15	15	14.9	14.9	14.9	112.91	0	69.904	1015400000	68	P49916	P49916	DNA ligase 3	LIG3	997	-2.49517	0.00251225	2.59994	-3.07387	0.00549749	2.25984	0.264667	0.576174	0.239446	0.656467	0.403763	0.393874	0.0599667	0.793528	0.100437	-2.69987
23.3675	23.548	23.1386	23.2348	23.5099	23.5097	23.1064	22.9862	22.8842	22.3594	22.2254	22.6063	22.5984	20.7629	22.0326	22.5109	22.3604	22.2349	14	14	9	43.7	43.7	26.2	42.142	0	54.628	1293700000	90	P50148;Q14344;Q03113	P50148	Guanine nucleotide-binding protein G(q) subunit alpha	GNAQ	998	1.5534	0.0489844	1.30994	1.1943	0.0941708	1.02608	-0.0667667	0.678839	0.168233	0.595233	0.00984883	2.00662	-0.570767	0.356846	0.447519	1.0494
24.1001	24.6016	24.5476	24.3227	24.5924	25.0934	24.1201	24.7095	24.4948	24.7562	25.116	24.8388	21.4187	24.0124	24.5172	24.0992	24.1241	24.0481	11	11	11	40.2	40.2	40.2	28.994	0	82.022	4156200000	175	P50402	P50402	Emerin	EMD	999	1.10033	0.321275	0.493123	1.12537	0.312742	0.504814	-0.253067	0.411262	0.385882	-0.4622	0.0858376	1.06632	-0.774367	0.465143	0.332414	0.579033
24.9285	24.905	25.1575	24.8532	24.9894	24.6978	24.6052	24.6008	24.7985	24.9173	25.1499	24.9334	25.8328	25.3455	25.184	25.4671	25.3819	25.198	11	11	11	36.1	36.1	36.1	46.44	0	253.8	3478800000	173	P50454	P50454	Serpin H1	SERPINH1	1000	-0.4571	0.0961814	1.01691	-0.785933	0.0187388	1.72726	0.1502	0.266955	0.573562	-0.332033	0.0287897	1.54076	0.1051	0.643869	0.191203	-0.5022
22.9426	23.1189	22.9228	23.2214	23.2241	23.4821	22.8126	22.7854	22.7963	22.5915	21.8845	22.4108	22.5802	23.4844	23.2271	23.4726	23.7451	23.2477	10	10	10	25.5	25.5	25.5	41.331	0	32.484	1407300000	92	P50502;Q8IZP2;Q8NFI4	P50502;Q8IZP2;Q8NFI4	Hsc70-interacting protein;Putative protein FAM10A4;Putative protein FAM10A5	ST13;ST13P4;ST13P5	1002	-0.102467	0.72937	0.137052	-0.299133	0.328602	0.48333	-0.314433	0.0419598	1.37717	0.5025	0.0769964	1.11353	-0.391233	0.268877	0.570446	-0.179267
28.4064	28.21	28.4089	27.9809	28.0377	28.1252	28.7262	28.6779	28.548	28.6441	28.3217	28.3444	27.924	28.4788	28.198	27.8289	28.1174	28.0279	29	29	29	65.7	65.7	65.7	70.864	0	323.31	30062000000	930	P50542	P50542	Peroxisomal targeting signal 1 receptor	PEX5	1003	0.1415	0.459768	0.337461	0.450433	0.0558674	1.25284	0.293833	0.0197514	1.7044	0.213967	0.14072	0.851646	0.208867	0.313797	0.503352	0.0565333
28.1948	27.6836	27.6043	28.1793	27.6762	27.9147	27.9228	27.5722	27.8434	27.9713	28.1746	27.7487	27.8567	27.5221	26.9839	28.1069	28.2166	28.1106	20	20	20	55.3	55.3	55.3	23.432	0	179.35	261930000000	1150	P50914	P50914	60S ribosomal protein L14	RPL14	1009	0.373333	0.300799	0.521723	0.325233	0.303193	0.518282	-0.0958333	0.704616	0.152047	-0.1854	0.317453	0.498321	-0.690467	0.0547073	1.26195	-0.2213
22.9524	23.5128	22.8175	22.3668	22.6046	22.8852	23.3329	22.2408	22.2056	20.7226	20.3953	20.9387	24.2205	22.0925	21.9056	26.9382	22.9892	22.5627	26	26	26	63.9	63.9	63.9	59.62	0	172.19	3018200000	135	P50990	P50990	T-complex protein 1 subunit theta	CCT8	1010	0.3547	0.66991	0.173984	-0.146433	0.868462	0.0612494	0.475367	0.14186	0.848139	1.90757	0.00902956	2.04433	-1.42383	0.418022	0.3788	-1.5445
24.8832	25.1114	24.8489	25.0209	25.1206	25.1586	24.5865	24.219	24.8475	24.4492	24.653	24.4216	25.1907	24.7227	24.4909	25.2034	25.1993	25.2183	26	26	26	62.3	62.3	62.3	57.924	0	178.89	5340400000	273	P50991	P50991	T-complex protein 1 subunit delta	CCT4	1011	0.1464	0.5451	0.263524	-0.250433	0.413894	0.383111	-0.1522	0.173567	0.760533	0.0430667	0.837134	0.0772049	-0.405567	0.120202	0.92009	-0.106967
27.6728	27.1993	28.1788	23.6762	24.3629	23.4814	27.5036	27.9733	27.9391	21.5595	22.4898	21.9313	27.6825	27.3999	27.0673	21.32	22.0335	22.0137	25	21	21	49.6	44.9	44.9	69.72	0	323.31	7215400000	265	P51114	P51114	Fragile X mental retardation syndrome-related protein 1	FXR1	1012	0.3004	0.419353	0.37742	0.4221	0.144778	0.839297	3.84347	0.000589813	3.22929	5.8118	4.75117e-05	4.3232	5.59417	4.51591e-05	4.34525	2.0511
28.0644	27.9777	28.4873	25.3955	25.4868	25.5432	27.9271	28.3975	27.9907	25.0216	25.3719	25.1608	27.6665	27.5023	27.5095	22.0337	23.2101	21.8048	26	23	21	59.1	53.9	52	74.222	0	276.86	9376300000	301	P51116	P51116	Fragile X mental retardation syndrome-related protein 2	FXR2	1013	0.617033	0.0206417	1.68526	0.545667	0.0253441	1.59612	2.7013	7.80172e-05	4.10781	2.92033	8.28138e-05	4.0819	5.2099	0.000287678	3.54109	3.12563
22.6277	22.5336	22.7936	22.9046	22.6676	22.2157	23.4366	24.0398	23.4409	24.3466	23.9014	23.6449	24.7458	25.2894	24.9392	24.9498	24.4759	24.6989	29	12	12	17.5	8.4	8.4	181.28	0	48.865	1038300000	98	P51531	P51531	Probable global transcription activator SNF2L2	SMARCA2	1021	-2.33983	0.000186311	3.72976	-1.35237	0.00614442	2.21152	0.0556667	0.809246	0.0919194	-0.3252	0.319953	0.494914	0.283267	0.248429	0.604798	-2.11223
29.4107	29.4123	29.3508	29.4036	29.3789	29.2058	29.6693	29.8121	29.7342	30.0927	30.0117	29.9538	29.9432	29.829	29.8375	29.733	29.7648	29.9413	61	61	44	36.2	36.2	27.4	184.64	0	323.31	80435000000	2197	P51532	P51532	Transcription activator BRG1	SMARCA4	1022	-0.478633	0.000336269	3.47331	-0.131367	0.076204	1.11802	0.0618333	0.398187	0.399913	-0.280867	0.00822164	2.08504	0.0568667	0.48768	0.311865	-0.4836
30.7187	30.1683	30.5344	30.9272	30.8698	31.2224	31.1749	31.3124	31.1419	32.08	31.7762	31.8287	30.3469	31.0099	31.0632	29.9609	30.1842	30.0042	36	36	34	64.6	64.6	61.4	39.594	0	323.31	119700000000	1481	P51991	P51991	Heterogeneous nuclear ribonucleoprotein A3	HNRNPA3	1033	-0.332867	0.302515	0.519254	0.403067	0.163169	0.787362	-0.532667	0.0524899	1.27992	-0.685233	0.00308639	2.51055	0.7569	0.0345323	1.46177	0.9567
24.4296	24.4798	24.1444	24.1983	24.2052	24.1755	23.545	23.307	23.6598	21.798	21.1045	22.1592	23.6964	23.7752	23.4294	23.8812	21.9777	23.4624	14	14	14	43.5	43.5	43.5	53.139	0	141.4	2348500000	104	P52209	P52209	6-phosphogluconate dehydrogenase, decarboxylating	PGD	1034	0.7176	0.00831624	2.08007	-0.129733	0.428639	0.367909	0.158267	0.205613	0.686949	1.8167	0.00510587	2.29193	0.526567	0.420331	0.376408	1.0859
30.1816	30.1701	30.1624	30.0861	29.8724	30.3666	30.8736	31.0198	31.0647	30.5154	30.6879	30.5255	31.076	31.2613	31.3015	29.8319	29.706	30.046	61	61	61	80.4	80.4	80.4	77.515	0	323.31	203320000000	3662	P52272	P52272	Heterogeneous nuclear ribonucleoprotein M	HNRNPM	1035	-1.04157	0.000116591	3.93333	-0.2269	0.0658278	1.18159	0.063	0.682716	0.16576	0.409767	0.0069764	2.15637	1.35163	0.000367096	3.43522	0.247067
23.7376	23.5925	23.4392	23.5345	23.8847	23.6367	23.6926	23.6217	23.854	23.9977	24.0379	23.5242	24.5374	23.9629	20.8311	24.9971	23.6098	23.6546	14	14	14	36.7	36.7	36.7	57.861	0	159.65	1257400000	107	P52292	P52292	Importin subunit alpha-1	KPNA2	1036	0.4793	0.699427	0.155258	0.6123	0.623717	0.205012	-0.0955333	0.518295	0.285423	-0.1305	0.505672	0.296131	-0.9767	0.474402	0.323853	-0.401867
24.1049	20.7131	24.6577	23.5607	24.1284	23.4212	24.4766	24.4679	24.1313	23.5193	24.2309	23.8636	25.4605	24.5993	24.0439	23.656	24.3387	23.9502	7	7	6	11	11	8.9	60.221	0	42.773	2172600000	89	P52294;O15131	P52294	Importin subunit alpha-5;Importin subunit alpha-5, N-terminally processed	KPNA1	1037	-1.54267	0.301067	0.521336	-0.342633	0.467754	0.329983	-0.544867	0.685854	0.163768	0.487333	0.106571	0.972362	0.7196	0.190518	0.720065	-0.2782
25.2182	24.8576	25.451	25.3993	25.1623	26.0462	25.9205	25.9448	26.2711	26.6502	26.493	26.6878	25.2276	25.2081	25.8731	24.6996	25.3328	25.5772	12	12	12	66.7	66.7	66.7	18.001	0	93.434	2713300000	113	P52298;A6PVI3	P52298	Nuclear cap-binding protein subunit 2	NCBP2	1038	-0.260667	0.402204	0.395554	0.6092	0.0684707	1.16449	-0.360333	0.3172	0.498667	-0.564867	0.0115158	1.9387	0.233067	0.531569	0.27444	0.332733
24.5213	24.447	24.2715	24.2369	23.7332	24.7874	25.5077	25.2262	25.0542	25.7151	24.8792	25.139	24.0492	24.5989	24.5668	24.9403	24.4755	21.4619	17	15	15	58.3	51.8	51.8	45.671	0	155.45	2325600000	118	P52597	P52597	Heterogeneous nuclear ribonucleoprotein F;Heterogeneous nuclear ribonucleoprotein F, N-terminally processed	HNRNPF	1041	0.0083	0.967743	0.01424	0.857733	0.01804	1.74376	0.160767	0.634894	0.197299	0.0182667	0.951139	0.021756	0.779067	0.519583	0.284345	0.6266
24.7485	24.1925	24.7761	23.8077	23.9012	23.2591	24.0734	24.1147	23.9414	23.1737	23.2076	23.1432	26.6266	25.6616	24.8641	23.4998	24.175	23.5371	20	17	16	22.6	20.2	20.2	92.153	0	72.599	1227400000	120	P52756	P52756	RNA-binding protein 5	RBM5	1044	-1.14507	0.103019	0.987083	-1.67427	0.0308299	1.51103	0.916367	0.0294176	1.53139	0.868333	9.72723e-05	4.01201	1.98013	0.0233771	1.63121	-0.0813
28.4139	28.5444	28.3573	27.5293	27.7816	27.4658	29.0766	28.3733	28.5904	25.8758	26.2767	26.644	26.0844	26.4068	26.4146	25.6986	26.2341	25.9696	22	22	18	87.8	87.8	79	32.922	0	323.31	36773000000	497	P52907	P52907	F-actin-capping protein subunit alpha-1	CAPZA1	1047	2.1366	6.25863e-05	4.20352	2.37817	0.00053367	3.27273	0.8463	0.00160089	2.79564	2.4146	0.0013612	2.86608	0.3345	0.151521	0.819528	1.6248
21.2277	21.3547	20.4986	23.4505	21.1232	23.9959	21.8715	21.7144	21.5364	22.1879	21.7838	21.1201	24.056	22.3805	23.7693	24.0857	25.6285	25.57	3	3	3	50.5	50.5	50.5	11.832	0	99.268	1127500000	38	P52926	P52926	High mobility group protein HMGI-C	HMGA2	1048	-2.37493	0.0150982	1.82108	-1.6945	0.0323019	1.49077	-1.82953	0.117738	0.929085	0.0101667	0.976613	0.0102774	-1.6928	0.079217	1.10118	-2.2382
24.5147	24.2165	24.6933	24.2883	24.3941	23.8482	24.5299	24.285	24.5577	24.1647	24.5332	24.5605	25.2145	24.6779	24.879	24.5321	24.5396	24.6644	12	12	12	7.9	7.9	7.9	197.58	0	46.426	1914000000	145	P52948	P52948	Nuclear pore complex protein Nup98-Nup96;Nuclear pore complex protein Nup98;Nuclear pore complex protein Nup96	NUP98	1050	-0.448967	0.0986112	1.00607	-0.466267	0.0596462	1.22442	0.297967	0.242455	0.615369	0.0380667	0.817229	0.087656	0.3451	0.100608	0.997369	-0.401833
26.0764	26.2254	26.2651	26.0057	25.947	25.9943	25.7704	25.5297	26.1411	24.7787	25.2278	25.2787	26.5735	24.4435	24.0966	27.0651	24.7883	24.762	43	43	43	55.9	55.9	55.9	120.84	0	323.31	10329000000	423	P53396	P53396	ATP-citrate synthase	ACLY	1053	1.1511	0.212341	0.672967	0.775867	0.384075	0.415584	0.206633	0.0264539	1.57751	0.718667	0.0393982	1.40452	-0.5006	0.669149	0.174477	0.443867
22.2421	21.1518	21.1544	20.7597	22.3921	20.697	23.2736	23.3464	23.0859	23.6977	22.8937	23.2542	21.4542	22.0608	22.7367	22.5898	21.872	20.7934	11	11	11	17.6	17.6	17.6	107.14	0	67.004	871300000	38	P53618	P53618	Coatomer subunit beta	COPB1	1057	-0.5678	0.335095	0.474832	1.1514	0.0383109	1.41668	0.233167	0.742845	0.129102	-0.0465667	0.858577	0.0662208	0.332167	0.631202	0.199832	-0.4688
25.4191	25.4314	25.3939	25.4322	25.4906	25.5723	25.0011	25.0066	25.181	25.191	25.291	24.9208	24.4983	25.1743	24.7756	25.1719	25.3775	25.1146	36	36	36	37.6	37.6	37.6	138.34	0	323.31	8485600000	453	P53621	P53621	Coatomer subunit alpha;Xenin;Proxenin	COPA	1058	0.598733	0.0381408	1.41861	0.246833	0.294719	0.530592	-0.0835667	0.118141	0.927599	-0.0713667	0.599598	0.22214	-0.405267	0.128243	0.891966	0.277033
25.0916	24.6598	24.8041	25.3302	24.8546	24.3993	24.3632	24.4079	24.6617	24.8423	24.668	24.6845	25.2903	25.1794	25.1876	25.6004	25.8062	25.9955	8	8	8	45.7	45.7	45.7	14.395	0	62.677	3332100000	120	P53999	P53999	Activated RNA polymerase II transcriptional coactivator p15	SUB1	1060	-0.367267	0.0495226	1.3052	-0.7415	0.00173625	2.76039	-0.00953333	0.975948	0.0105733	-0.254	0.0788917	1.10297	-0.5816	0.00824691	2.08371	-0.939333
23.6283	23.0197	23.1663	22.957	21.4074	21.743	23.4279	23.2935	23.443	20.3469	20.2766	21.3008	23.5095	23.7366	20.1936	22.4886	22.8231	21.7867	9	8	8	13	12.4	12.4	125.41	0	30.382	380770000	30	P54259	P54259	Atrophin-1	ATN1	1064	0.791533	0.532353	0.2738	0.908233	0.472413	0.325678	1.23563	0.0707406	1.15033	2.7467	0.00118795	2.9252	0.113767	0.928137	0.032388	-0.330333
24.0448	24.1286	23.7826	23.3934	23.6423	23.5663	23.8848	24.1231	23.9396	23.3479	23.2884	23.1501	23.8097	23.4024	22.8634	22.829	22.2989	22.4912	12	12	11	33.3	33.3	30.5	59.143	0	79.546	1675500000	100	P54577	P54577	Tyrosine--tRNA ligase, cytoplasmic;Tyrosine--tRNA ligase, cytoplasmic, N-terminally processed	YARS	1065	0.626833	0.0993209	1.00296	0.624	0.0924382	1.03415	0.451333	0.0240811	1.61832	0.720367	0.00148876	2.82718	0.8188	0.0599936	1.2219	0.9943
22.9282	22.5934	22.0382	21.8563	21.2003	22.9896	20.717	21.7991	22.63	21.5908	21.7225	21.2512	23.8603	23.8051	23.9427	23.0432	23.4656	23.5728	16	16	16	31.6	31.6	31.6	49.222	0	45.146	884890000	94	P55010	P55010	Eukaryotic translation initiation factor 5	EIF5	1072	-1.34943	0.00679673	2.1677	-2.154	0.0178526	1.7483	0.504533	0.436002	0.360511	0.193867	0.751435	0.124108	0.508833	0.0378219	1.42226	-1.34513
30.1413	21.3673	22.5548	21.7337	21.5204	30.0335	23.1866	22.1262	21.5567	29.6937	25.9457	25.7976	22.501	22.7694	21.9908	32.8867	23.6296	22.4185	12	12	12	17.5	17.5	17.5	110.42	0	89.834	85467000000	70	P55060	P55060	Exportin-2	CSE1L	1075	2.2674	0.457143	0.339948	-0.130567	0.817319	0.0876085	0.2586	0.950635	0.0219861	-4.85583	0.0234351	1.63013	-3.8912	0.305457	0.51505	-1.8824
23.7118	23.154	22.4637	21.683	21.3516	21.2774	23.3542	22.9128	23.1872	21.3604	20.9821	21.3466	23.5271	23.085	23.7507	24.1094	22.8117	21.496	21	21	21	35	35	35	89.321	0	138.88	1083600000	131	P55072	P55072	Transitional endoplasmic reticulum ATPase	VCP	1076	-0.344433	0.448712	0.348032	-0.302867	0.265437	0.576039	1.6725	0.0118803	1.92517	1.9217	0.000423015	3.37364	0.648567	0.452112	0.344754	-1.36837
30.7213	30.628	31.1383	31.0718	31.4548	30.752	30.663	30.5933	30.4347	30.6081	31.3341	31.0619	31.5894	30.36	30.7181	30.6744	31.0714	31.0788	46	46	46	65.8	65.8	65.8	51.958	0	323.31	125970000000	1681	P55081;Q00653	P55081	Microfibrillar-associated protein 1	MFAP1	1077	-0.0599667	0.887344	0.0519081	-0.3255	0.43012	0.36641	-0.263667	0.362367	0.440851	-0.4377	0.120271	0.91984	-0.0523667	0.899347	0.0460729	0.151333
26.4972	25.3623	26.1433	20.573	21.0165	20.6133	25.8975	25.8453	26.1968	23.7031	23.9584	23.2336	26.0985	26.8515	26.7738	21.6254	23.4916	23.2932	23	23	23	25.3	25.3	25.3	136.06	0	117.18	2576700000	140	P55265	P55265	Double-stranded RNA-specific adenosine deaminase	ADAR	1082	-0.573667	0.236017	0.627057	-0.594733	0.0865424	1.06277	5.26667	0.000132559	3.87759	2.34817	0.000600189	3.22171	3.7712	0.00410697	2.38648	-2.06913
25.8132	25.7982	25.6151	26.1513	25.8023	26.249	25.5967	25.462	25.6917	25.9875	26.0161	26.0521	25.7343	26.0919	26.2179	26.2911	26.1793	25.9131	8	8	8	51.6	51.6	51.6	14.173	0	85.686	6546100000	234	P55769	P55769	NHP2-like protein 1;NHP2-like protein 1, N-terminally processed	NHP2L1	1085	-0.272533	0.160086	0.795646	-0.431233	0.0538288	1.26899	-0.325367	0.0955839	1.01962	-0.4351	0.00326984	2.48547	-0.113133	0.570223	0.243955	-0.0603
23.7567	21.4902	23.7477	24.1246	24.208	24.3397	23.5773	23.0608	23.6501	23.9259	23.9149	24.0624	24.0204	24.6562	24.4343	24.3989	24.0916	24.4333	12	12	12	82.4	82.4	82.4	26.599	0	323.31	5807600000	195	P56537	P56537	Eukaryotic translation initiation factor 6	EIF6	1092	-1.3721	0.152038	0.818048	-0.9409	0.0231913	1.63468	-1.2259	0.180488	0.743551	-0.538333	0.0482354	1.31663	0.0623667	0.786806	0.104132	-0.0838333
22.9993	20.9811	21.7252	23.048	21.3848	21.2272	22.2662	22.2897	22.6103	22.5326	22.3091	22.8243	23.5135	21.5641	21.1399	21.251	22.7291	21.9936	4	4	4	14.6	14.6	14.6	27.978	0	7.191	262160000	18	P57088	P57088	Transmembrane protein 33	TMEM33	1095	-0.170633	0.864613	0.0631785	0.316233	0.690825	0.160632	0.0152	0.986242	0.00601661	-0.1666	0.420868	0.375854	0.0812667	0.928117	0.0323975	-0.104567
23.1092	23.5373	22.934	19.8841	20.4911	22.2445	24.2472	24.0362	24.1268	20.5695	20.8916	22.5067	21.2947	21.9521	21.124	22.5859	21.9698	21.1543	5	3	3	14.9	12.7	12.7	41.481	0	12.816	497770000	19	P57723	P57723	Poly(rC)-binding protein 4	PCBP4	1096	1.73657	0.00496121	2.30441	2.6798	0.000497875	3.30288	2.32027	0.0335855	1.47385	2.81413	0.00950825	2.0219	-0.4464	0.409801	0.387427	-1.0301
23.0185	23.562	23.63	20.3313	21.3856	21.6124	22.9801	23.1708	23.4744	20.1549	21.5403	21.4922	21.9857	22.1311	21.8018	21.3288	22.2243	21.4086	2	2	2	3.1	3.1	3.1	106.37	0	34.219	605820000	33	P57740	P57740	Nuclear pore complex protein Nup107	NUP107	1098	1.43063	0.00268043	2.5718	1.23557	0.00201566	2.69558	2.29373	0.00643623	2.19137	2.14597	0.0107743	1.96761	0.318967	0.34985	0.456118	-0.544133
23.4904	23.7183	23.5861	22.5896	21.4654	21.9336	23.4958	21.4483	23.1765	22.6057	22.6782	20.649	24.002	21.5974	22.8173	24.2319	21.6505	22.3818	6	6	6	86.4	86.4	86.4	12.895	0	174.65	1177500000	58	P58546	P58546	Myotrophin	MTPN	1101	0.7927	0.319105	0.496067	-0.0987	0.921553	0.0354798	1.60207	0.00854846	2.06811	0.729233	0.472308	0.325774	0.0508333	0.963195	0.0162857	-0.758533
26.8704	26.4854	26.8754	26.5171	26.7502	25.8914	26.0236	26.0762	26.0523	26.3176	26.1249	25.9724	27.2654	26.4776	26.6678	27.1506	27.5699	27.09	7	7	7	33.2	33.2	33.2	22.017	0	75.933	6538500000	151	P59780	P59780	AP-3 complex subunit sigma-2	AP3S2	1104	-0.0598667	0.835513	0.0780468	-0.7529	0.0339952	1.46858	0.3575	0.281026	0.551254	-0.0876	0.434807	0.361704	-0.466567	0.172461	0.763309	-0.883933
25.9871	25.8723	25.5088	26.2449	25.8779	26.1632	24.6126	24.6473	24.5476	23.7542	23.3269	24.0459	24.699	23.5867	21.7345	24.45	24.8474	24.541	11	11	11	75	75	75	19.667	0	92.394	6556900000	179	P59998	P59998	Actin-related protein 2/3 complex subunit 4	ARPC4	1106	2.44933	0.0490971	1.30894	1.26243	0.218257	0.661032	-0.305933	0.168237	0.77408	0.8935	0.0132823	1.87673	-1.27273	0.218586	0.660377	1.48253
31.4453	32.1189	31.5774	31.2264	31.3799	31.6985	31.9859	31.6721	31.9549	30.6134	30.8619	31.0536	28.4016	29.3355	29.0674	29.1994	29.8473	29.8843	20	17	17	96	96	96	16.93	0	323.31	455040000000	1979	P60660	P60660	Myosin light polypeptide 6	MYL6	1112	2.77903	0.0013004	2.88592	2.93613	0.000572556	3.24218	0.278933	0.324639	0.4886	1.028	0.00315028	2.50165	-0.708833	0.117087	0.931491	1.79127
34.4529	35.0344	34.7065	34.4334	34.6168	34.7911	34.5139	34.0278	34.4628	33.0928	33.6748	33.9155	32.4916	32.8913	32.6076	32.4806	33.1064	33.1294	59	59	3	99.5	99.5	7.5	41.736	0	323.31	3287700000000	7935	P60709	P60709	Actin, cytoplasmic 1;Actin, cytoplasmic 1, N-terminally processed	ACTB	1113	2.06777	0.000553632	3.25678	1.67133	0.00101026	2.99557	0.1175	0.583863	0.233689	0.7738	0.0552819	1.25742	-0.241967	0.37652	0.424212	1.7083
25.9417	25.9157	25.5346	25.5694	25.6674	25.9498	25.4657	25.5204	25.544	25.4759	25.203	25.2341	25.7815	25.7248	25.6649	26.1065	25.8491	26.0826	23	20	13	77.8	71.7	52.7	46.153	0	323.31	9874600000	388	P60842	P60842	Eukaryotic initiation factor 4A-I	EIF4A1	1114	0.0736	0.616664	0.209952	-0.2137	0.00639358	2.19426	0.0684667	0.714213	0.146172	0.2057	0.082658	1.08272	-0.289	0.0311778	1.50615	-0.283867
25.3984	25.4618	24.9167	25.7358	24.6859	25.557	25.4898	24.9683	25.3299	25.127	25.3653	24.8627	25.7803	25.6483	25.5802	26.1982	25.8842	25.7558	4	4	4	31.1	31.1	31.1	13.373	0	29.457	4930500000	155	P60866	P60866	40S ribosomal protein S20	RPS20	1115	-0.410633	0.0868714	1.06112	-0.406933	0.069287	1.15935	-0.0672667	0.863539	0.0637178	0.144333	0.533007	0.273267	-0.276467	0.127155	0.895668	-0.619833
27.6992	27.8281	27.5286	25.6785	25.4965	25.7939	27.2029	27.0843	26.9928	24.8795	24.9526	25.1555	27.6552	27.3528	27.0697	25.4403	25.4927	24.7287	18	14	14	89.7	81.2	81.2	18.506	0	169.08	10846000000	305	P60981	P60981	Destrin	DSTN	1120	0.326067	0.161282	0.792413	-0.2659	0.212965	0.671693	2.029	7.79304e-05	4.10829	2.09747	3.37359e-05	4.47191	2.13867	0.00201686	2.69532	0.435733
22.1626	22.4428	21.9616	22.3769	21.8153	22.0643	20.2597	21.3109	21.1178	21.5201	20.8965	22.602	21.9116	21.8662	21.2561	21.7873	21.7279	21.8784	6	6	3	31.6	31.6	18.6	23.707	0	12.748	487710000	48	P61020	P61020	Ras-related protein Rab-5B	RAB5B	1124	0.511033	0.113768	0.943978	-0.781833	0.112825	0.947594	0.1035	0.654161	0.184316	-0.776733	0.260954	0.583436	-0.1199	0.608127	0.216006	0.287633
23.8912	24.6947	23.6046	23.9029	23.8471	24.6656	23.7142	24.1009	24.0838	23.273	23.8393	23.9378	23.3748	24.101	23.8152	23.4461	23.4928	23.9585	7	6	5	39	33.5	30	22.541	0	46.816	2316300000	100	P61026	P61026	Ras-related protein Rab-10	RAB10	1125	0.299833	0.483485	0.315617	0.202633	0.456409	0.340646	-0.0750333	0.866805	0.0620786	0.282933	0.308187	0.511186	0.1312	0.649071	0.187708	0.506067
23.0799	23.7181	21.5001	20.7274	21.2448	21.3133	23.032	23.4847	23.4255	23.2763	23.668	23.6343	22.7757	22.3435	22.5188	23.0841	21.5701	22.311	3	3	3	8.8	8.8	8.8	39.745	0	34.032	847670000	50	P61073	P61073	C-X-C chemokine receptor type 4	CXCR4	1126	0.220033	0.759445	0.119504	0.768067	0.0154529	1.81099	1.67087	0.0711818	1.14763	-0.212133	0.325509	0.487437	0.224267	0.647743	0.188597	-1.22657
23.2331	23.3166	23.1634	22.8959	23.1797	22.7403	21.7	22.6398	21.9102	22.5706	21.9283	21.5668	21.0696	20.565	21.7841	22.8934	22.1651	22.1775	4	4	4	20.8	20.8	20.8	20.9	0	7.2517	640640000	34	P61081	P61081	NEDD8-conjugating enzyme Ubc12	UBE2M	1128	2.09813	0.0041631	2.38058	0.943767	0.106202	0.973867	0.299067	0.0928219	1.03235	0.0614333	0.887865	0.0516533	-1.27243	0.0409703	1.38753	0.526633
22.2884	22.085	20.1927	22.4746	22.5319	22.4378	22.4261	22.0471	22.7237	22.2963	22.0784	22.433	21.2946	21.7583	22.4022	21.6497	21.7624	20.7976	3	3	3	20.9	20.9	20.9	23.897	0	55.67	714490000	38	P61106	P61106	Ras-related protein Rab-14	RAB14	1129	-0.296333	0.70948	0.14906	0.5806	0.197548	0.704327	-0.9594	0.224181	0.649402	0.129733	0.589281	0.229678	0.415133	0.401372	0.396453	1.0782
24.9775	25.2087	25.1453	25.1214	25.4122	24.7361	24.5633	24.9917	24.8085	24.5143	25.0029	24.648	25.6674	25.3567	25.6664	25.2812	25.3723	25.3203	18	18	18	23.9	23.9	23.9	131.67	0	84.191	2467300000	163	P61129	P61129	Zinc finger CCCH domain-containing protein 6	ZC3H6	1130	-0.453	0.0218755	1.66004	-0.775667	0.00863577	2.0637	0.0206	0.92573	0.0335155	0.0661	0.747294	0.126509	0.2389	0.0887503	1.05183	-0.2347
25.8033	25.7923	25.3152	26.1596	25.7417	26.2808	24.9774	24.5268	24.9684	22.9673	20.5443	23.1007	22.9406	23.582	23.0481	23.6862	24.7814	24.6035	25	25	25	79.2	79.2	79.2	47.371	0	270.61	7556300000	185	P61158;Q9P1U1;Q9C0K3	P61158	Actin-related protein 3	ACTR3	1131	2.4467	0.000663293	3.17829	1.63397	0.00274398	2.56162	-0.423767	0.138222	0.859422	2.6201	0.0360675	1.44288	-1.1668	0.0411971	1.38513	1.70367
25.5825	25.0731	25.0413	26.0706	25.0509	25.9929	23.6356	23.0367	23.0921	20.9912	22.6772	20.4507	22.3394	22.1886	22.5563	22.1102	24.0079	23.1508	21	21	21	52	52	52	44.76	0	203.38	5584800000	181	P61160	P61160	Actin-related protein 2	ACTR2	1132	2.87087	0.000151593	3.81932	0.893367	0.015073	1.8218	-0.4725	0.272529	0.564587	1.88177	0.054145	1.26644	-0.7282	0.262585	0.580729	2.61517
24.8628	25.0043	24.1013	21.3974	21.4023	23.8957	24.6452	24.1779	24.5349	20.5321	23.7153	20.6616	22.6935	21.5721	21.909	20.6232	24.3397	24.4778	18	18	11	65.4	65.4	43.1	42.613	0	230.01	3402600000	107	P61163	P61163	Alpha-centractin	ACTR1A	1133	2.59793	0.00393998	2.40451	2.39447	0.00267787	2.57221	2.42433	0.0507766	1.29434	2.81633	0.0550532	1.25922	-1.0887	0.451209	0.345622	-0.9151
29.3073	29.4486	29.5476	29.2236	29.6214	29.3355	28.9709	28.8728	29.1128	28.8904	29.1143	29.0629	29.749	29.4406	29.1547	29.3328	29.7132	29.8219	28	28	28	69.7	69.7	69.7	29.945	0	323.31	63890000000	1369	P61247	P61247	40S ribosomal protein S3a	RPS3A	1137	-0.0136	0.944994	0.0245711	-0.4626	0.0669235	1.17442	0.041	0.780319	0.107728	-0.0370333	0.722441	0.141198	-0.174533	0.48447	0.314734	-0.229133
30.1774	29.8155	30.4916	29.8914	30.1458	29.6318	29.6492	29.2015	29.2153	28.8445	29.5902	29.392	30.596	29.7656	29.308	29.5522	30.5239	30.3565	18	18	4	70.3	70.3	15.2	17.258	0	122.21	70109000000	954	P61254	P61254	60S ribosomal protein L26	RPL26	1138	0.271633	0.55712	0.254051	-0.534533	0.256973	0.590112	0.271833	0.329937	0.48157	0.0797667	0.780073	0.107865	-0.254333	0.625455	0.203804	-0.254533
20.9439	20.9373	21.4675	22.0641	20.8968	22.7521	21.8591	21.4199	21.4661	20.3594	22.3963	21.6774	24.4136	24.4686	24.6828	25.0343	24.7239	24.6773	2	2	2	20.7	20.7	20.7	12.735	0	23.827	536860000	34	P61278	P61278	Somatostatin;Somatostatin-28;Somatostatin-14	SST	1139	-3.40543	6.17114e-05	4.20963	-2.93997	5.38641e-05	4.2687	-0.7881	0.238462	0.622582	0.104	0.873408	0.0587827	-0.290167	0.104969	0.978939	-2.9075
28.3027	28.2803	28.3532	28.1487	28.2382	28.3998	27.7677	28.1186	27.8838	28.2529	28.3648	28.0129	28.1022	28.3274	28.565	28.3487	28.6838	29.0391	21	21	21	66.7	66.7	66.7	24.146	0	232.66	219440000000	1058	P61313	P61313	60S ribosomal protein L15	RPL15	1140	-0.0194667	0.892588	0.0493488	-0.408167	0.0729561	1.13694	0.0498333	0.550673	0.259106	-0.286833	0.121626	0.914975	-0.359	0.208979	0.679897	-0.4283
27.7579	27.6058	27.8559	27.4891	27.4126	27.2598	27.2731	27.582	27.581	27.9192	27.5408	27.4179	27.4108	27.8051	27.5274	27.1594	27.5569	27.3389	15	15	15	61	61	61	15.798	0	211.47	129270000000	835	P61353	P61353	60S ribosomal protein L27	RPL27	1142	0.158767	0.313231	0.504135	-0.1024	0.546688	0.26226	0.3527	0.0236688	1.62582	-0.147267	0.465051	0.3325	0.229367	0.234418	0.630009	0.0354333
27.7706	27.6831	28.4951	27.5601	28.0023	27.5235	27.6426	27.4389	27.8648	27.1902	27.4088	27.3247	28.3216	27.4497	26.9516	27.8055	27.8617	28.2939	7	7	7	73.9	73.9	73.9	10.275	0	44.12	15708000000	196	P61513;A6NKH3	P61513	60S ribosomal protein L37a	RPL37A	1143	0.408633	0.438965	0.35757	0.0744667	0.867522	0.0617195	0.287633	0.391705	0.407041	0.340867	0.069587	1.15747	-0.412733	0.390553	0.408321	-0.291733
23.8522	24.1081	22.3898	23.4569	23.0668	23.8534	23.6955	23.5453	23.8114	23.0306	23.5355	23.3526	22.5501	21.2987	21.1621	22.4279	22.8193	22.4401	9	9	4	42	42	23.8	21.768	0	24.281	2281500000	79	P61586	P61586	Transforming protein RhoA	RHOA	1144	1.77973	0.0623277	1.20532	2.01377	0.0108916	1.96291	-0.009	0.988391	0.00507123	0.377833	0.0857671	1.06668	-0.892133	0.124444	0.905028	0.8966
23.7179	23.8283	23.8825	24.1069	24.54	23.8178	21.3186	22.0842	20.6879	21.2426	21.6964	23.3073	24.9826	24.2073	24.3942	25.2941	25.1501	24.8195	6	6	6	47.1	47.1	47.1	10.932	0	17.136	648980000	53	P61604	P61604	10 kDa heat shock protein, mitochondrial	HSPE1	1146	-0.718467	0.0394884	1.40353	-3.16447	0.00246393	2.60837	-0.345333	0.184107	0.734929	-0.718533	0.389576	0.409407	-0.559867	0.10921	0.961737	-0.933
26.6442	27.5254	28.1	28.1873	27.8756	28.5363	26.5862	27.0345	27.386	27.8466	26.9822	28.6137	27.4564	26.6378	26.7864	25.7017	26.2676	26.7567	6	6	6	40.2	40.2	40.2	11.078	0	12.11	15557000000	223	P61927	P61927	60S ribosomal protein L37	RPL37	1150	0.463	0.400447	0.397455	0.0420333	0.908109	0.0418619	-0.776533	0.169796	0.770072	-0.811933	0.19689	0.705775	0.7182	0.143447	0.843307	1.95773
25.8627	25.666	25.9539	24.2669	23.89	23.8703	25.7741	25.8722	25.7028	24.3489	24.3124	23.9818	25.8727	26.0253	26.3553	23.759	23.8266	20.9802	12	12	12	43.9	43.9	43.9	38.926	0	93.49	3369500000	175	P61962	P61962	DDB1- and CUL4-associated factor 7	DCAF7	1152	-0.2569	0.196262	0.707164	-0.3014	0.116021	0.935465	1.81847	0.000298096	3.52564	1.56867	0.000244352	3.61198	3.22917	0.0271636	1.56601	1.1538
26.3262	26.4792	26.6371	22.0475	21.9822	19.3516	26.3155	26.3897	26.3676	20.5559	21.7442	20.9268	26.2873	26.3801	26.8662	22.0651	21.626	22.8061	3	3	3	11.7	11.7	11.7	36.588	0	19.015	5326700000	67	P61964	P61964	WD repeat-containing protein 5	WDR5	1153	-0.0303667	0.887059	0.0520476	-0.1536	0.443551	0.353056	5.35373	0.0038855	2.41055	5.28197	0.000114533	3.94107	4.34547	0.000363146	3.43992	-1.03863
29.4792	29.2479	29.2254	28.9402	28.7172	29.0504	29.6746	29.8425	29.7534	29.6761	29.4375	29.7263	30.023	29.9912	30.0817	28.6725	28.703	28.2677	38	38	38	73.2	73.2	73.2	50.976	0	323.31	58106000000	1464	P61978	P61978	Heterogeneous nuclear ribonucleoprotein K	HNRNPK	1154	-0.714467	0.0011129	2.95354	-0.275133	0.00760818	2.11872	0.4149	0.0310412	1.50806	0.143533	0.229969	0.638331	1.48423	0.000483536	3.31557	0.354867
25.877	26.0623	26.2853	25.4297	25.482	25.5326	25.5752	25.6097	25.4714	25.0858	25.3529	25.1021	25.7559	25.9736	22.7181	25.494	25.4513	25.109	14	9	9	56.3	47	47	28.302	0	191.24	5839700000	133	P61981	P61981	14-3-3 protein gamma;14-3-3 protein gamma, N-terminally processed	YWHAG	1155	1.259	0.299606	0.523449	0.736233	0.522434	0.281968	0.593433	0.00818636	2.08691	0.371833	0.0178924	1.74733	-0.535567	0.639277	0.194311	0.13
26.9928	26.7054	26.1278	26.8928	26.7396	26.3715	26.6221	26.4659	26.5953	26.9301	26.5738	26.8531	26.7115	26.7799	26.5916	27.1443	27.0712	26.8832	20	20	20	73.7	73.7	73.7	22.127	0	194.45	11632000000	446	P62081	P62081	40S ribosomal protein S7	RPS7	1157	-0.0856667	0.758523	0.120031	-0.133233	0.142737	0.845463	-0.0593	0.851823	0.0696507	-0.224567	0.130974	0.882816	-0.338567	0.0237178	1.62492	-0.364933
24.5039	24.2232	24.8081	24.1041	23.8779	23.5923	24.3389	23.9454	24.4909	22.8303	22.7442	22.8349	24.6753	24.3646	24.479	23.8519	23.8843	23.7246	13	13	3	44.8	44.8	10.6	37.512	0	129.72	2442400000	127	P62136	P62136	Serine/threonine-protein phosphatase PP1-alpha catalytic subunit	PPP1CA	1158	0.00543333	0.978748	0.00932902	-0.2479	0.253751	0.595592	0.653633	0.0436758	1.35976	1.45527	0.000916006	3.0381	0.686033	0.00263826	2.57868	0.0378333
23.4359	23.5182	23.5959	22.5814	21.488	21.7069	20.9401	21.1164	21.0336	21.006	21.8574	21.5745	23.9333	23.2421	23.6505	22.1768	21.5798	21.2428	13	4	4	46.5	15.6	15.6	37.186	0	24.706	913220000	50	P62140	P62140	Serine/threonine-protein phosphatase PP1-beta catalytic subunit	PPP1CB	1159	-0.0919667	0.678205	0.168639	-2.5786	0.00023877	3.62202	1.59123	0.00917811	2.03725	-0.449267	0.153472	0.813971	1.94217	0.00458893	2.33829	0.258967
23.7138	23.9936	23.9577	23.1671	23.3948	24.2676	22.1781	23.7408	22.6093	23.4264	23.4039	23.0989	21.8796	23.8892	24.251	22.853	22.2022	21.4298	15	15	15	35.9	35.9	35.9	49.184	0	49.072	1811200000	90	P62191	P62191	26S protease regulatory subunit 4	PSMC1	1160	0.548433	0.501297	0.299905	-0.4972	0.599236	0.222402	0.278533	0.466795	0.330874	-0.467	0.383703	0.416004	1.17827	0.235446	0.628108	1.44817
23.4396	23.9547	23.1004	22.6571	22.8767	23.3832	23.7029	23.8294	23.6025	22.0742	20.9545	20.935	22.5838	23.6835	23.4634	21.4124	22.0963	22.2552	14	14	14	45.6	45.6	45.6	45.626	0	160.87	1989700000	93	P62195;Q8NB90	P62195	26S protease regulatory subunit 8	PSMC5	1161	0.254667	0.575071	0.240278	0.468033	0.24332	0.613821	0.5259	0.184631	0.733696	2.39037	0.00333318	2.47714	1.32227	0.0355563	1.44908	1.05103
29.8509	29.5255	29.984	30.4489	30.4159	30.057	29.1776	28.9802	29.1487	29.3967	29.9352	29.7067	30.3121	29.5109	28.9968	29.8358	30.4201	30.0621	24	24	24	64.4	64.4	64.4	24.205	0	323.31	222120000000	1407	P62241	P62241	40S ribosomal protein S8	RPS8	1162	0.1802	0.680259	0.167326	-0.504433	0.263025	0.580003	-0.520467	0.0482939	1.31611	-0.577367	0.0262472	1.58092	-0.4994	0.298982	0.524356	0.201267
24.9151	24.4451	24.6912	24.8761	24.9554	24.6866	24.6932	24.2673	24.7826	24.7884	24.7362	25.1337	24.5124	23.7259	24.1015	24.8787	24.6552	24.3279	12	12	12	74.6	74.6	74.6	14.839	0	49.322	4190200000	209	P62244	P62244	40S ribosomal protein S15a	RPS15A	1163	0.570533	0.097288	1.01194	0.467767	0.166822	0.777746	-0.155567	0.37898	0.421383	-0.305067	0.205603	0.686971	-0.507333	0.141826	0.848244	0.218767
26.6373	26.5205	26.9956	26.77	26.8306	26.0172	26.1995	25.904	26.4229	26.0645	26.3569	26.4636	27.6726	26.775	26.4101	27.0465	27.3477	27.539	16	16	16	76	76	76	16.445	0	85.679	11993000000	407	P62249	P62249	40S ribosomal protein S16	RPS16	1164	-0.234767	0.590055	0.229108	-0.7771	0.126822	0.896807	0.178533	0.581526	0.235431	-0.119533	0.567049	0.24638	-0.3585	0.422446	0.374229	-0.7718
25.4224	24.8143	24.6003	20.5757	22.9894	19.6144	25.1685	25.3849	22.0025	20.2933	21.6984	21.1765	25.0058	25.1139	25.3721	25.5168	22.0986	22.6581	11	9	9	48.2	45.1	45.1	29.174	0	80.575	4197400000	128	P62258	P62258	14-3-3 protein epsilon	YWHAE	1165	-0.218267	0.462889	0.334523	-0.978633	0.423365	0.373285	3.88583	0.0197869	1.70362	3.12923	0.0552208	1.2579	1.73943	0.177463	0.750891	-2.36467
27.2366	27.0508	27.5348	27.2545	27.7617	26.9092	26.649	26.4659	26.5077	26.4058	27.2042	27.0032	28.0708	26.096	25.7609	26.7252	27.8322	27.6842	12	12	12	70.2	70.2	70.2	16.273	0	196.71	20037000000	409	P62263	P62263	40S ribosomal protein S14	RPS14	1166	0.6315	0.438277	0.358251	-0.1017	0.894901	0.0482251	-0.0344	0.909713	0.0410954	-0.3302	0.250751	0.600757	-0.7713	0.389484	0.409511	-0.1054
27.855	27.4905	28.0589	27.6252	27.9351	27.184	27.3759	27.0245	27.2558	26.7223	27.2502	27.2695	27.7574	26.697	26.3457	26.9542	28.1668	27.4427	12	12	12	56.6	56.6	56.6	15.807	0	164.17	22567000000	384	P62266	P62266	40S ribosomal protein S23	RPS23	1167	0.8681	0.129506	0.88771	0.285367	0.549087	0.260359	0.220033	0.467107	0.330583	0.138067	0.540936	0.266854	-0.587867	0.346491	0.460308	0.0602
26.5229	27.2475	27.0928	26.9056	26.8059	26.9732	26.9978	26.5172	26.6771	26.6695	26.5895	26.7048	26.649	27.0837	26.9727	26.8809	26.8313	26.9449	15	15	15	62.5	62.5	62.5	17.718	0	63.558	7081000000	305	P62269	P62269	40S ribosomal protein S18	RPS18	1168	0.0526	0.847251	0.0719881	-0.1711	0.423821	0.372818	0.0595	0.805024	0.094191	0.0761	0.628272	0.201852	0.0161	0.910477	0.0407311	0.0092
27.2036	27.1377	27.441	27.1226	27.1725	26.9637	27.091	26.8255	26.8671	26.7633	26.7363	26.8054	27.4804	27.5846	27.1451	27.4477	27.4922	27.7516	9	9	9	51.7	51.7	51.7	17.222	0	51.736	7965700000	244	P62277	P62277	40S ribosomal protein S13	RPS13	1170	-0.1426	0.426968	0.369605	-0.4755	0.0381968	1.41797	0.1745	0.192827	0.714831	0.159533	0.133295	0.875188	-0.160467	0.380547	0.419591	-0.477567
28.6099	28.5995	28.8524	28.5502	29.037	28.9061	28.7983	28.2885	28.539	28.1784	29.0536	28.6516	28.7987	27.5288	27.113	28.2342	28.8824	28.4912	17	17	17	70.3	70.3	70.3	18.431	0	136.24	44856000000	578	P62280	P62280	40S ribosomal protein S11	RPS11	1171	0.873767	0.164177	0.784688	0.728433	0.239769	0.620207	-0.143833	0.438344	0.358185	-0.0859333	0.783625	0.105892	-0.722433	0.252609	0.597551	0.295167
25.5805	25.5403	26.2882	26.6388	26.8474	25.4127	25.3444	25.6558	25.5734	26.5732	26.0144	26.2499	26.9093	25.7291	27.1623	27.2245	25.8393	26.6865	5	5	5	69.6	69.6	69.6	10.803	0	67.397	5941000000	223	P62304	P62304	Small nuclear ribonucleoprotein E	SNRPE	1172	-0.797233	0.188872	0.723833	-1.0757	0.075724	1.12077	-0.496633	0.384622	0.414966	-0.754633	0.015621	1.80629	0.0168	0.978933	0.0092469	-0.2838
24.9657	24.8909	24.9339	25.3627	25.6561	25.4176	25.0626	25.4482	24.2474	25.9343	25.542	25.592	25.2948	25.9851	26.3133	25.309	24.8015	25.2871	4	4	4	89.5	89.5	89.5	9.7251	0	138.31	3026100000	124	P62306	P62306	Small nuclear ribonucleoprotein F	SNRPF	1173	-0.934233	0.0360628	1.44294	-0.945	0.111415	0.953056	-0.548633	0.00407043	2.39036	-0.770033	0.109138	0.962024	0.731867	0.0996612	1.00147	0.346267
24.0919	23.6922	24.3217	24.301	24.5081	24.4072	23.9032	23.9927	23.7746	24.8573	24.6203	24.7809	24.1588	25.5587	25.5849	24.4282	23.885	24.7601	4	4	4	77.6	77.6	77.6	8.496	0	55.169	1405800000	63	P62308;A8MWD9	P62308;A8MWD9	Small nuclear ribonucleoprotein G;Putative small nuclear ribonucleoprotein G-like protein 15	SNRPG;SNRPGP15	1174	-1.06553	0.102828	0.98789	-1.21063	0.0634989	1.19723	-0.370167	0.128139	0.89232	-0.862667	0.000791063	3.10179	0.743033	0.237704	0.623964	0.0476667
24.8154	24.6143	25.3022	25.8258	26.2791	25.6467	25.1097	25.3908	25.1131	26.3292	25.9894	26.1944	25.5791	25.4412	25.7999	25.4916	25.0318	24.9127	6	6	6	75.5	75.5	75.5	11.845	0	122.47	2182800000	72	P62310	P62310	U6 snRNA-associated Sm-like protein LSm3	LSM3	1175	-0.6961	0.0386011	1.4134	-0.4022	0.0452972	1.34393	-1.00657	0.022265	1.65238	-0.966467	0.00205847	2.68646	0.461367	0.0876925	1.05704	0.771833
21.5355	20.8053	21.7086	21.0619	21.0523	24.3794	23.7216	23.7989	23.7343	24.7657	24.6715	24.2942	21.0911	22.799	21.8947	23.663	23.8663	23.2111	4	4	4	47.5	47.5	47.5	9.1275	0	12.656	602330000	16	P62312	P62312	U6 snRNA-associated Sm-like protein LSm6	LSM6	1176	-0.578467	0.364294	0.438549	1.82333	0.0209865	1.67806	-0.814733	0.514824	0.288341	-0.825533	0.00482417	2.31658	-1.65187	0.0356294	1.44819	-1.4156
25.2088	25.3639	25.8344	25.5892	25.8952	26.3392	25.4797	25.7742	25.3233	26.4207	25.9091	25.8643	25.7226	26.7161	26.7041	25.7001	25.1094	26.0702	4	4	4	54.6	54.6	54.6	13.281	0	93.563	4757000000	171	P62314	P62314	Small nuclear ribonucleoprotein Sm D1	SNRPD1	1177	-0.9119	0.0739355	1.13115	-0.8552	0.0734886	1.13378	-0.472167	0.176126	0.754175	-0.538967	0.0722299	1.14128	0.754367	0.155718	0.807661	0.314633
27.5082	27.4524	28.0883	28.0835	28.9401	27.9459	27.8452	28.1423	27.5859	28.6345	28.2624	28.4857	28.3827	29.1694	28.9132	28.066	27.9443	28.3177	10	10	10	64.4	64.4	64.4	13.527	0	138.12	18562000000	176	P62316	P62316	Small nuclear ribonucleoprotein Sm D2	SNRPD2	1178	-1.1388	0.0209306	1.67922	-0.963967	0.0268103	1.5717	-0.6402	0.159993	0.795898	-0.603067	0.0357693	1.44649	0.712433	0.049903	1.30187	0.213833
26.1632	26.4517	26.6799	27.0465	27.3618	26.9217	26.3459	27.0535	26.3114	27.2685	27.1396	27.1668	26.8971	27.9675	27.6569	26.8083	25.9447	26.5761	12	12	12	61.1	61.1	61.1	13.916	0	299.56	8291100000	220	P62318	P62318	Small nuclear ribonucleoprotein Sm D3	SNRPD3	1179	-1.07557	0.0376071	1.42473	-0.9369	0.0789059	1.10289	-0.6784	0.0269408	1.56959	-0.621367	0.0642283	1.19227	1.06413	0.0601217	1.22097	0.666967
24.4039	24.7396	23.8862	23.763	23.8156	24.5814	24.3129	24.2713	24.8568	22.7717	21.7894	21.531	21.0148	23.1284	22.5789	21.3506	22.9426	21.7116	16	16	16	48.1	48.1	48.1	44.172	0	83.769	2791000000	137	P62333	P62333	26S protease regulatory subunit 10B	PSMC6	1181	2.10253	0.0365144	1.43754	2.23963	0.0275277	1.56023	0.2899	0.468904	0.328916	2.44963	0.00439603	2.35694	0.2391	0.778767	0.108592	2.05173
29.214	29.2291	29.4592	29.0663	29.1331	29.0002	29.0045	28.9866	28.8473	29.1438	29.3164	29.0623	29.2863	28.8247	28.8147	28.855	29.3808	29.2843	37	37	37	73.3	73.3	73.3	29.995	0	323.31	428390000000	1875	P62424	P62424	60S ribosomal protein L7a	RPL7A	1182	0.325533	0.135738	0.867298	-0.0291	0.867229	0.0618662	0.234233	0.0565115	1.24786	-0.228033	0.0641942	1.1925	-0.198133	0.426963	0.36961	-0.106833
27.9955	28.0373	27.6159	27.886	27.5217	27.9379	27.7346	27.4901	27.6416	27.6166	27.3078	27.4833	27.7605	28.2132	28.1448	28.2591	28.2661	28.2637	25	25	13	71.5	71.5	43.7	29.597	0	143.43	20651000000	481	P62701	P62701	40S ribosomal protein S4, X isoform	RPS4X	1185	-0.1566	0.465805	0.331796	-0.4174	0.0573558	1.24142	0.101033	0.61838	0.208745	0.152867	0.252195	0.598264	-0.223467	0.187939	0.725984	-0.4811
30.3845	30.1835	30.1693	30.4167	30.3061	30.7595	29.8345	29.8677	29.9083	30.1827	30.234	30.2913	30.3505	30.1854	30.0338	30.4766	30.5077	30.4492	13	13	13	54.5	54.5	54.5	17.695	0	177.64	107360000000	892	P62750	P62750	60S ribosomal protein L23a	RPL23A	1188	0.0558667	0.652126	0.185669	-0.319733	0.0271582	1.5661	-0.248333	0.180244	0.744139	-0.365833	0.000646788	3.18924	-0.287933	0.0363591	1.43939	0.0162667
29.3069	29.4732	29.3817	29.126	29.3051	29.264	29.0552	29.0072	29.025	28.8826	29.2395	28.8784	29.461	29.2191	29.2806	29.3012	29.6463	29.4799	22	22	22	55	55	55	28.68	0	296.59	91645000000	1476	P62753	P62753	40S ribosomal protein S6	RPS6	1189	0.0670333	0.484323	0.314865	-0.2911	0.0169934	1.76972	0.155567	0.0982254	1.00778	0.0289667	0.821833	0.0852163	-0.155567	0.27555	0.5598	-0.2441
28.2972	28.3829	28.3738	28.3651	28.4531	28.5831	28.1699	28.1916	27.8865	28.4623	27.8859	27.9243	28.7529	29.111	29.1614	29.0217	29.0049	29.061	19	19	19	59.2	59.2	59.2	11.367	0	180.79	54264000000	949	P62805	P62805	Histone H4	HIST1H4A	1190	-0.657133	0.00749169	2.12542	-0.925767	0.00462286	2.33509	-0.1158	0.168143	0.774322	-0.00816667	0.970902	0.0128248	-0.0207667	0.880518	0.0552618	-0.5621
27.6498	27.6021	27.5124	27.4464	27.5121	27.4348	27.7373	27.4188	27.6292	27.5527	27.6551	27.4703	27.6342	27.1386	27.0426	27.6903	27.4698	27.6053	17	17	17	62.5	62.5	62.5	24.423	0	164.2	20116000000	396	P62826	P62826	GTP-binding nuclear protein Ran	RAN	1193	0.3163	0.167208	0.776742	0.3233	0.191256	0.718384	0.123667	0.0578399	1.23777	0.0357333	0.756727	0.121061	-0.316667	0.178351	0.748723	-0.124033
26.2435	26.3688	26.3684	26.0798	26.2957	26.1995	26.2091	25.8852	26.0368	25.7686	26.4665	26.2005	26.4697	22.342	22.0523	25.8393	26.2021	26.3814	10	10	10	74.3	74.3	74.3	14.865	0	67.7	8701600000	198	P62829	P62829	60S ribosomal protein L23	RPL23	1194	2.70557	0.130893	0.883083	2.42237	0.165453	0.781324	0.135233	0.146081	0.835408	-0.1015	0.673746	0.171504	-2.5196	0.154081	0.812252	0.0507333
24.7771	25.0659	24.4595	24.6247	24.2611	24.7878	24.6387	24.2264	24.8391	24.8127	23.6791	24.7236	24.477	24.9139	24.8275	24.6931	24.3158	24.3023	6	6	6	60.7	60.7	60.7	17.04	0	70.1	1425800000	86	P62841	P62841	40S ribosomal protein S15	RPS15	1195	0.0280333	0.904862	0.0434178	-0.1714	0.487625	0.311914	0.209633	0.421525	0.375177	0.162933	0.708818	0.149465	0.3024	0.177586	0.75059	0.1208
27.3997	27.1944	27.3465	27.1523	27.3317	26.9525	26.7165	26.6648	26.6455	26.8868	26.7737	26.7161	27.4254	27.0526	26.8676	27.2952	27.3624	27.2527	15	15	15	60.2	60.2	60.2	15.423	0	89.36	45444000000	700	P62847	P62847	40S ribosomal protein S24	RPS24	1196	0.198333	0.320861	0.493683	-0.4396	0.0565204	1.24779	0.168033	0.25198	0.598635	-0.1166	0.0988587	1.00498	-0.188233	0.323014	0.490779	-0.157933
25.9354	25.677	25.5773	26.2389	25.6843	25.4657	25.0752	25.0034	25.3904	24.9973	25.2231	25.2903	26.3953	25.9946	25.8826	26.4778	26.8137	26.6249	5	5	5	40.8	40.8	40.8	13.742	0	21.477	2999600000	121	P62851	P62851	40S ribosomal protein S25	RPS25	1197	-0.360933	0.128335	0.891655	-0.9345	0.00882607	2.05423	-0.0664	0.806425	0.093436	-0.0139	0.92981	0.0316058	-0.547967	0.0404879	1.39267	-0.8425
26.652	26.6679	26.2234	26.6378	26.7589	26.6621	26.2863	26.641	26.4652	26.8124	26.9337	26.8883	26.4866	26.6029	26.6694	26.1226	26.4151	26.5369	6	6	6	43.5	43.5	43.5	13.015	0	62.776	18765000000	158	P62854;Q5JNZ5	P62854;Q5JNZ5	40S ribosomal protein S26;Putative 40S ribosomal protein S26-like 1	RPS26;RPS26P11	1198	-0.0718667	0.667158	0.175771	-0.122133	0.349913	0.45604	-0.171833	0.316461	0.49968	-0.413967	0.0187597	1.72677	0.2281	0.164021	0.7851	0.328067
24.9225	24.5093	24.9979	25.0042	24.8323	24.3131	24.5153	24.4339	24.4161	24.0855	24.354	24.1413	25.1371	24.8032	24.9745	25.1716	24.9449	24.8663	8	8	8	60.9	60.9	60.9	7.8409	0	56.557	2654800000	233	P62857	P62857	40S ribosomal protein S28	RPS28	1199	-0.1617	0.41951	0.377258	-0.5165	0.00694485	2.15834	0.0933667	0.735087	0.133661	0.2615	0.0401434	1.39639	-0.0226667	0.872879	0.0590461	-0.277733
28.9843	28.4859	29.3346	28.8883	29.2956	28.4553	27.7103	27.6167	27.8711	27.5747	28.0273	27.5165	30.3585	27.917	27.726	29.6241	29.9745	30.3575	4	4	4	33.9	33.9	33.9	6.6478	0	11.951	38349000000	240	P62861	P62861	40S ribosomal protein S30	FAU	1200	0.267767	0.776701	0.109746	-0.934467	0.333684	0.476665	0.0552	0.880868	0.0550893	0.0265333	0.88854	0.051323	-1.3182	0.205786	0.686585	-1.10563
25.1694	25.5106	25.1997	25.0305	25.0523	25.5973	25.1633	25.0531	25.292	24.3598	24.3479	24.5198	23.9418	24.9214	24.9704	24.3773	24.421	24.1105	13	13	8	49.7	49.7	31.8	37.377	0	323.31	5881900000	141	P62873	P62873	Guanine nucleotide-binding protein G(I)/G(S)/G(T) subunit beta-1	GNB1	1201	0.682033	0.124956	0.903245	0.558267	0.177978	0.749633	0.0665333	0.772517	0.112092	0.7603	0.0010099	2.99572	0.308267	0.426694	0.369883	0.923767
24.9208	25.4754	24.9609	24.911	25.0925	25.1862	24.3592	24.8516	24.568	23.9323	24.2116	24.7528	24.8334	24.9662	25.0576	24.6458	24.6371	24.795	13	8	8	50	32.1	32.1	37.331	0	180.41	3781500000	103	P62879;Q9HAV0	P62879	Guanine nucleotide-binding protein G(I)/G(S)/G(T) subunit beta-2	GNB2	1202	0.166633	0.430109	0.366422	-0.359467	0.0836696	1.07743	0.0558	0.789991	0.102378	0.294033	0.352829	0.452435	0.259767	0.0349902	1.45605	0.3706
26.4016	26.2903	26.6598	26.0282	25.7863	26.0662	26.1009	26.3665	26.3551	26.4057	26.652	26.365	25.7414	25.9376	26.0664	25.4056	25.992	25.9282	12	12	12	80	80	80	12.784	0	218.96	49935000000	572	P62888	P62888	60S ribosomal protein L30	RPL30	1203	0.535433	0.0207771	1.68242	0.359033	0.0488221	1.31138	0.490333	0.0249642	1.60268	-0.200067	0.183946	0.73531	0.139867	0.538894	0.268496	0.184967
27.9497	27.5021	27.8341	27.7621	27.8875	27.2286	27.3103	26.9503	26.9438	26.4229	27.2996	27.1377	28.2542	27.0522	26.8689	27.2182	27.9795	27.7531	8	8	8	52.8	52.8	52.8	14.463	0	49.522	12901000000	216	P62899	P62899	60S ribosomal protein L31	RPL31	1204	0.3702	0.461234	0.336078	-0.323633	0.512697	0.29014	0.1359	0.605087	0.218183	0.114733	0.717423	0.144224	-0.2585	0.625432	0.20382	-0.0242
26.7581	26.3756	27.3503	26.9567	27.8192	27.2003	26.9417	26.569	26.4315	26.4273	27.4097	27.5914	27.1301	26.2545	25.9544	26.9162	27.6858	26.7677	14	14	14	60.4	60.4	60.4	24.831	0	106.31	6334900000	210	P62906	P62906	60S ribosomal protein L10a	RPL10A	1205	0.381667	0.446482	0.350196	0.201067	0.628401	0.201763	-0.4974	0.263316	0.579523	-0.4954	0.275345	0.560124	-0.6769	0.20954	0.678733	0.202167
27.856	28.5137	27.9159	28.1949	28.2929	28.5758	28.241	28.7854	28.8366	28.6516	28.6933	28.4967	27.5419	28.5118	28.7461	27.9737	27.7186	27.9026	14	14	14	70.4	70.4	70.4	15.86	0	87.823	48369000000	1003	P62910	P62910	60S ribosomal protein L32	RPL32	1206	-0.1714	0.706851	0.150672	0.3544	0.441202	0.355362	-0.259333	0.338924	0.469898	0.00713333	0.973222	0.0117881	0.401633	0.346033	0.460882	0.489567
26.5809	26.6432	26.3913	26.4543	26.3284	26.5653	26.3776	26.0951	26.4666	26.1577	26.7048	26.6861	26.622	26.2468	26.0312	26.5671	26.9755	26.7157	15	15	15	78.7	78.7	78.7	20.252	0	108.88	11611000000	413	P62913	P62913	60S ribosomal protein L11	RPL11	1207	0.238467	0.274525	0.561418	0.0131	0.95229	0.0212309	0.0891333	0.431867	0.36465	-0.2031	0.391142	0.407666	-0.452767	0.0971538	1.01254	-0.303433
29.4873	29.3077	29.4383	29.5557	29.3669	29.2468	28.9275	28.9223	28.8741	28.9087	29.5501	28.9317	29.5881	28.8575	28.2518	29.2161	29.7528	29.9719	28	28	28	61.1	61.1	61.1	28.024	0	323.31	164210000000	1076	P62917	P62917	60S ribosomal protein L8	RPL8	1208	0.511967	0.259542	0.585793	0.00883333	0.982869	0.00750421	0.0213	0.848679	0.0712565	-0.2222	0.351222	0.454419	-0.7478	0.169521	0.770777	-0.257133
27.4907	27.3452	26.9971	27.3887	27.1015	27.3555	26.9798	26.6554	26.95	26.0723	26.2474	26.177	26.9654	27.0046	26.856	27.3473	27.4022	26.8179	14	14	14	75.2	75.2	75.2	18.012	0	256.43	23453000000	621	P62937;P0DN26;A0A0B4J2A2;A0A075B767;A0A075B759;Q9Y536;F5H284;P0DN37	P62937	Peptidyl-prolyl cis-trans isomerase A;Peptidyl-prolyl cis-trans isomerase A, N-terminally processed	PPIA	1209	0.335667	0.093342	1.02992	-0.0802667	0.515563	0.287718	-0.00423333	0.98157	0.00807861	0.696167	0.00379971	2.42025	-0.247133	0.266468	0.574354	0.0927667
28.9406	29.2594	29.1351	28.8995	29.0414	29.1879	28.6465	28.9431	28.6777	28.9245	28.7125	28.6269	29.0244	29.0133	28.935	28.6634	29.0319	29.0227	17	17	17	75	75	75	17.965	0	251.11	70681000000	1008	P62979;P62987;P0CG47;P0CG48	P62979	Ubiquitin-40S ribosomal protein S27a;Ubiquitin;40S ribosomal protein S27a	RPS27A	1211	0.1208	0.280724	0.55172	-0.235133	0.074835	1.1259	0.0687667	0.610544	0.214283	0.00113333	0.993418	0.00286778	0.0849	0.532875	0.273375	0.136933
30.6568	30.4114	30.8079	30.85	30.73	30.9623	31.0738	31.2041	31.1868	31.5279	31.6494	31.5364	31.2138	31.0821	31.0536	30.8783	31.0181	31.0156	30	30	27	58.3	58.3	55.6	33.665	0	323.31	188020000000	2011	P62995	P62995	Transformer-2 protein homolog beta	TRA2B	1212	-0.491133	0.0174025	1.75939	0.0384	0.581184	0.235686	-0.222067	0.17179	0.765001	-0.416333	0.00181865	2.74025	0.145833	0.0971359	1.01262	-0.123233
24.9291	25.3658	24.249	24.872	24.5097	25.3509	25.2029	25.1124	25.1936	24.0108	24.4835	24.4089	21.9814	20.5788	20.9031	21.6427	24.0788	22.2276	19	18	18	54.3	51.5	51.5	45.664	0	171.08	3278000000	158	P63092;Q5JWF2;P38405	P63092;Q5JWF2	Guanine nucleotide-binding protein G(s) subunit alpha isoforms short;Guanine nucleotide-binding protein G(s) subunit alpha isoforms XLas	GNAS	1215	3.69353	0.002295	2.63922	4.0152	0.000699536	3.15519	-0.0629	0.884415	0.053344	0.868567	0.00436886	2.35963	-1.49527	0.152569	0.816533	2.26117
26.3503	26.3871	26.3818	25.5909	25.9439	25.441	26.1205	26.4172	26.5481	25.339	25.2674	25.9185	25.8749	26.4061	26.3378	26.3145	26.1426	25.8695	24	24	16	83.7	83.7	68.2	27.745	0	244.68	12487000000	278	P63104	P63104	14-3-3 protein zeta/delta	YWHAZ	1217	0.1668	0.37505	0.42591	0.155667	0.498497	0.302337	0.714467	0.00878389	2.05631	0.853633	0.0242408	1.61545	0.0974	0.668706	0.174765	-0.450267
23.5218	23.5818	23.2873	23.5592	23.3102	23.7016	23.4892	23.3185	23.7948	23.1733	22.7378	23.4975	21.0354	21.2883	22.5336	21.952	21.8669	23.7928	13	13	10	42.3	42.3	32.2	51.691	0	109.87	1172200000	65	P63151;Q00005;Q9Y2T4	P63151	Serine/threonine-protein phosphatase 2A 55 kDa regulatory subunit B alpha isoform	PPP2R2A	1218	1.84453	0.0173854	1.75981	1.91507	0.0166713	1.77803	-0.0600333	0.700957	0.154309	0.397967	0.201277	0.696207	-0.918133	0.304666	0.516176	0.986433
25.0121	24.1713	25.3836	24.9649	24.2487	23.9949	21.4562	20.5912	21.7539	21.964	21.713	21.8747	25.0322	21.8274	23.2466	24.8497	25.1558	24.4944	4	4	4	40	40	40	8.2178	0	24.078	2138500000	76	P63173	P63173	60S ribosomal protein L38	RPL38	1220	1.48693	0.209041	0.679768	-2.10163	0.101154	0.995017	0.452833	0.381995	0.417943	-0.583467	0.176909	0.75225	-1.46457	0.196745	0.706095	-0.430467
25.9493	24.4311	26.1751	26.4445	25.7925	25.4852	26.1641	25.6269	25.839	21.8797	20.7095	20.8848	27.4007	25.0689	24.4165	30.8427	23.7377	21.8266	12	12	12	77.3	77.3	77.3	16.832	0	251.77	5730500000	109	P63241;Q6IS14;Q9GZV4	P63241;Q6IS14;Q9GZV4	Eukaryotic translation initiation factor 5A-1;Eukaryotic translation initiation factor 5A-1-like;Eukaryotic translation initiation factor 5A-2	EIF5A;EIF5AL1;EIF5A2	1223	-0.1102	0.92209	0.0352266	0.247967	0.80068	0.0965408	-0.3889	0.562295	0.250036	4.71867	0.00028542	3.54452	0.1597	0.958562	0.01838	0.4384
21.5013	21.1105	21.602	21.0826	23.1525	23.3994	23.8578	23.9865	22.1125	22.9484	21.0875	20.9649	24.0318	24.0004	24.396	23.393	21.5125	21.5697	14	14	14	56.2	56.2	56.2	35.076	0	86.966	1221700000	55	P63244	P63244	Guanine nucleotide-binding protein subunit beta-2-like 1;Guanine nucleotide-binding protein subunit beta-2-like 1, N-terminally processed	GNB2L1	1224	-2.73813	0.000153623	3.81354	-0.8238	0.253095	0.596716	-1.14023	0.202933	0.692648	1.652	0.134197	0.872258	1.98433	0.0345953	1.46098	0.386433
30.618	31.3879	30.5247	31.5045	31.3218	31.3637	29.8709	29.918	29.8981	29.7253	29.6152	29.8455	21.009	29.1381	29.1792	22.3768	29.2918	29.2164	58	2	2	99.5	4.8	4.8	41.792	0	111.46	229140000000	322	P63261	P63261	Actin, cytoplasmic 2;Actin, cytoplasmic 2, N-terminally processed	ACTG1	1225	4.40143	0.182242	0.739352	3.45357	0.272525	0.564594	-0.553133	0.118492	0.926312	0.167	0.0697012	1.15676	-0.519567	0.890861	0.05019	4.435
24.8219	24.8196	24.9558	20.4505	24.7652	24.5427	24.4246	24.4849	24.838	23.3653	20.348	24.1334	24.5422	24.781	24.6786	25.5394	23.6444	23.7444	12	12	1	53.4	53.4	4.2	35.594	0	89.758	3066600000	86	P67775	P67775	Serine/threonine-protein phosphatase 2A catalytic subunit alpha isoform	PPP2CA	1227	0.1985	0.073939	1.13113	-0.0847667	0.593413	0.226643	1.61297	0.314452	0.502446	1.96693	0.165887	0.780186	0.357867	0.594475	0.225867	-1.0566
31.3665	30.9948	31.7368	30.8821	30.9505	30.8367	30.9979	31.1339	30.8877	30.9361	30.7617	30.7572	30.6691	30.6997	31.1109	29.6608	30.2383	30.2732	24	24	16	76.5	76.5	69.1	35.924	0	323.31	230870000000	1558	P67809;Q9Y2T7	P67809	Nuclease-sensitive element-binding protein 1	YBX1	1228	0.539467	0.103984	0.983032	0.179933	0.321679	0.492578	0.476267	0.0929159	1.03191	0.188167	0.111407	0.953087	0.769133	0.0346032	1.46088	0.832333
29.7396	29.9736	29.6359	29.3396	29.4468	29.2288	29.9896	29.8767	29.7602	28.996	29.1505	29.1726	28.621	29.6615	29.6198	28.5213	28.4765	28.5107	52	33	30	91.9	72.6	66.5	28.521	0	323.31	114530000000	1201	P67936;Q2TAC2	P67936	Tropomyosin alpha-4 chain	TPM4	1230	0.482267	0.245268	0.61036	0.574733	0.172504	0.763202	0.444633	0.0196641	1.70633	0.769133	0.000881584	3.05474	0.797933	0.079002	1.10236	0.835567
29.1621	29.7863	29.0937	28.8878	29.0163	29.4692	29.6466	28.7505	29.0151	28.1933	28.1366	28.1999	25.3905	26.9865	27.1822	26.2481	27.3483	27.1275	42	15	15	79.8	45.9	45.9	42.019	0	323.31	152870000000	797	P68032;P63267;P62736;P68133	P68032;P63267;P62736;P68133	Actin, alpha cardiac muscle 1;Actin, gamma-enteric smooth muscle;Actin, aortic smooth muscle;Actin, alpha skeletal muscle	ACTC1;ACTG2;ACTA2;ACTA1	1231	2.82763	0.00969607	2.0134	2.61767	0.0139463	1.85554	0.222933	0.473761	0.324441	0.9608	0.0226709	1.64453	-0.388233	0.587698	0.230846	2.21647
29.8413	30.1453	29.5414	29.7746	29.6204	30.2689	30.1169	29.8944	30.0117	29.522	29.738	29.7128	29.3441	29.324	29.226	29.6376	29.3103	29.2281	32	32	32	76	76	76	50.14	0	323.31	138550000000	1521	P68104;Q5VTE0;Q05639	P68104;Q5VTE0	Elongation factor 1-alpha 1;Putative elongation factor 1-alpha-like 3	EEF1A1;EEF1A1P5	1232	0.544633	0.0377367	1.42324	0.709633	0.000657223	3.18229	-0.0453	0.871132	0.059916	0.350067	0.0201892	1.69488	-0.0939667	0.510662	0.291867	0.495967
25.8231	26.0355	25.3788	25.6434	25.6823	25.3068	26.3053	25.5638	26.0404	25.5681	25.6686	25.8467	24.5126	24.7036	24.302	24.9631	24.7265	24.425	44	4	0	86.7	10.2	0	50.151	0	76.556	7198300000	138	P68363	P68363	Tubulin alpha-1B chain	TUBA1B	1233	1.23973	0.00534227	2.27227	1.46377	0.00400251	2.39767	0.201633	0.425064	0.371546	0.275367	0.300443	0.522237	-0.1988	0.363758	0.439187	0.8393
31.5033	31.8222	31.363	31.5021	31.6278	31.6901	31.6513	31.3637	31.5149	31.2841	31.4518	31.5418	30.432	30.5145	30.4328	30.6507	30.736	30.5777	37	37	2	78.2	78.2	3.6	49.83	0	323.31	529500000000	4055	P68371	P68371	Tubulin beta-4B chain	TUBB4B	1235	1.10307	0.00134987	2.86971	1.0502	0.000275633	3.55967	-0.0438333	0.779947	0.107935	0.0840667	0.495551	0.304912	-0.195033	0.0216029	1.66549	0.951867
26.1965	26.2078	26.5769	26.1242	26.3163	25.9548	25.9693	26.0521	25.9757	25.9816	25.7361	25.6099	26.4459	27.1338	27.334	26.7679	26.7722	26.5655	22	22	22	57.3	57.3	57.3	45.143	0	323.31	14363000000	446	P68400;Q8NEV1	P68400;Q8NEV1	Casein kinase II subunit alpha;Casein kinase II subunit alpha 3	CSNK2A1;CSNK2A3	1236	-0.644167	0.0955831	1.01962	-0.9722	0.0228138	1.6418	0.1953	0.296601	0.527827	0.223167	0.117874	0.928581	0.269367	0.386608	0.412729	-0.5701
28.4939	28.4591	28.747	28.6556	28.678	28.6195	28.3451	28.5266	28.4197	28.3131	27.7544	28.3707	29.0823	29.1049	29.3759	29.4865	29.198	29.3195	13	13	2	66.2	66.2	30.9	15.404	0	114.94	50512000000	387	P68431;Q71DI3;Q16695	P68431;Q71DI3;Q16695	Histone H3.1;Histone H3.2;Histone H3.1t	HIST1H3A;HIST2H3A;HIST3H3	1238	-0.621033	0.00900243	2.04564	-0.757233	0.00218142	2.66126	-0.0843667	0.412456	0.384622	0.2844	0.234731	0.62943	-0.146967	0.308449	0.510816	-0.683633
22.3595	21.4972	22.1769	21.5225	22.7483	22.3137	21.7075	21.57	21.6405	21.8522	20.1692	20.0787	23.2575	22.8612	23.5673	24.0527	23.6354	24.1606	4	4	4	6.1	6.1	6.1	97.667	0	19.875	328300000	35	P78316	P78316	Nucleolar protein 14	NOP14	1241	-1.21747	0.0215594	1.66636	-1.58933	0.00158052	2.8012	-0.183633	0.700699	0.154469	0.9393	0.179493	0.745952	-0.7209	0.0499831	1.30118	-1.75473
23.6914	23.8397	24.1212	23.1842	22.7662	21.1013	23.3761	23.811	24.1503	22.576	22.4736	23.0098	23.6505	23.3936	23.6444	22.4843	21.7614	21.9794	13	13	13	17.6	17.6	17.6	102.36	0	62.954	905720000	65	P78344	P78344	Eukaryotic translation initiation factor 4 gamma 2	EIF4G2	1244	0.321267	0.101791	0.99229	0.2163	0.417547	0.379295	1.53353	0.0772772	1.11195	1.09267	0.0170703	1.76776	1.4878	0.00295236	2.52983	0.275533
26.1259	26.1875	26.3693	26.2365	26.2997	25.9361	26.414	26.7144	26.343	26.8565	26.8573	26.6818	26.2395	25.8541	25.6548	25.6157	25.8003	25.7538	17	17	12	23	23	18.9	77.526	0	103.24	7926900000	298	P78362;Q9UPE1	P78362	SRSF protein kinase 2;SRSF protein kinase 2 N-terminal;SRSF protein kinase 2 C-terminal	SRPK2	1246	0.311433	0.170301	0.768783	0.574333	0.0493654	1.30658	0.0701333	0.628014	0.202031	-0.308067	0.0736912	1.13258	0.192867	0.345117	0.462033	0.434167
25.414	25.2053	24.9686	25.0701	24.955	25.0403	24.8797	24.5394	25.0311	23.4301	23.7314	23.9788	26.2968	24.8177	24.3439	26.7345	25.1928	24.581	31	31	31	75.7	75.7	75.7	57.488	0	282.15	6743600000	337	P78371	P78371	T-complex protein 1 subunit beta	CCT2	1247	0.0431667	0.946281	0.0239797	-0.336067	0.60864	0.215639	0.174167	0.261123	0.583155	1.1033	0.00685279	2.16413	-0.349967	0.707966	0.149987	-0.480967
27.9146	28.0419	28.0123	28.2189	28.1948	28.1081	28.1579	28.0747	28.148	28.4368	28.477	28.3964	27.9089	27.7381	27.7138	27.9736	28.0419	28.1169	123	123	123	32.5	32.5	32.5	469.08	0	323.31	38100000000	1638	P78527	P78527	DNA-dependent protein kinase catalytic subunit	PRKDC	1249	0.202667	0.0489237	1.31048	0.339933	0.00702168	2.15356	-0.184333	0.0226102	1.6457	-0.309867	0.000905665	3.04303	-0.2572	0.0254861	1.5937	0.1298
26.6369	26.6195	26.7024	25.6474	25.7981	25.7433	25.9024	26.2091	25.8027	24.5744	25.1868	25.7819	27.7862	28.2639	28.6163	27.339	27.482	27.1073	45	43	43	22.5	21.7	21.7	305.48	0	312.08	4097000000	225	P78559	P78559	Microtubule-associated protein 1A;MAP1A heavy chain;MAP1 light chain LC2	MAP1A	1250	-1.5692	0.00290971	2.53615	-2.25073	0.00112915	2.94725	0.923333	5.371e-05	4.26995	0.790367	0.0991418	1.00374	0.9127	0.0259312	1.58618	-1.57983
25.742	25.4677	25.6288	25.804	25.683	27.0894	25.3162	25.6038	24.5738	25.5319	25.2513	25.1187	25.74	26.2031	26.5081	26.4646	26.1449	28.4863	9	9	9	53.6	53.6	53.6	11.284	0	90.583	10904000000	247	P81605	P81605	Dermcidin;Survival-promoting peptide;DCD-1	DCD	1253	-0.537567	0.0859428	1.06579	-0.9858	0.0601941	1.22045	-0.5793	0.273681	0.562756	-0.136033	0.701427	0.154018	-0.881533	0.314068	0.502976	-0.8398
20.9659	21.3668	21.8031	22.8193	22.9153	23.3147	22.6313	22.3439	22.5875	24.0306	22.8047	23.0883	21.7249	20.9283	21.324	21.603	21.8365	23.7733	5	5	5	17.9	17.9	17.9	29.842	0	7.4195	371310000	20	P82914	P82914	28S ribosomal protein S15, mitochondrial	MRPS15	1257	0.0528667	0.881782	0.0546388	1.19517	0.00837514	2.07701	-1.63783	0.00456781	2.34029	-0.786967	0.107879	0.967065	-1.07853	0.21119	0.675326	0.612167
27.2429	26.9557	27.6281	27.9192	28.0511	27.7882	27.0896	27.3599	27.2774	27.3501	27.858	27.6477	27.0689	26.488	26.5343	26.6022	27.1871	26.7171	15	15	15	56.7	56.7	56.7	23.671	0	79.667	6982600000	134	P82979	P82979	SAP domain-containing ribonucleoprotein	SARNP	1259	0.5785	0.0984527	1.00677	0.545233	0.0547645	1.2615	-0.643933	0.0369232	1.4327	-0.3763	0.0881697	1.05468	-0.1384	0.620588	0.207197	1.08403
27.4757	27.6029	27.7564	27.4056	27.5641	27.3544	27.4562	27.3197	27.6647	27.0942	27.3867	27.5285	27.3675	26.9037	26.4961	27.3604	27.4698	27.3089	15	15	15	61.1	61.1	61.1	17.779	0	107.13	24884000000	618	P83731	P83731	60S ribosomal protein L24	RPL24	1260	0.689233	0.0596724	1.22423	0.557767	0.108655	0.963949	0.1703	0.172966	0.762039	0.143733	0.426427	0.370155	-0.457267	0.148797	0.827406	0.0616667
28.1143	27.8291	28.719	28.3659	28.8472	28.1798	27.7255	27.5522	27.7348	27.9135	28.152	28.3736	27.9086	27.4157	27.1121	26.904	27.4901	27.7277	14	14	3	64.2	64.2	11.3	12.441	0	89.171	27633000000	380	P83881	P83881	60S ribosomal protein L36a	RPL36A	1261	0.742	0.101532	0.993398	0.192033	0.467694	0.330038	-0.2435	0.50055	0.300553	-0.475533	0.0308492	1.51076	0.104867	0.77141	0.112715	1.09037
28.6113	28.7748	28.9543	28.8608	28.8152	29.2459	28.5921	29.0249	28.3559	29.3544	29.4271	29.2532	28.1223	28.2279	28.4782	29.1893	29.5667	29.1988	9	9	9	62.5	62.5	62.5	12.259	0	225.95	47655000000	486	P84090	P84090	Enhancer of rudimentary homolog	ERH	1264	0.504	0.0253007	1.59687	0.3815	0.161571	0.791637	-0.193833	0.314683	0.502127	-0.687267	0.0273334	1.56331	-1.04213	0.0030737	2.51234	-0.3443
29.3208	29.3402	29.805	29.5668	29.9094	29.3802	29.2191	29.3682	29.3605	29.76	29.8348	29.4742	29.0977	28.1029	28.3959	28.4905	28.9955	29.1147	17	17	17	52	52	52	23.466	0	173.96	62529000000	1213	P84098	P84098	60S ribosomal protein L19	RPL19	1266	0.9565	0.0461125	1.33618	0.783767	0.0587731	1.23082	-0.130133	0.588424	0.23031	-0.373733	0.0357996	1.44612	-0.334733	0.395152	0.403236	0.7519
29.48	29.2319	29.5354	29.6703	29.534	29.8218	30.2215	30.3892	30.2925	30.8129	30.9879	30.762	29.5832	29.2225	29.0582	28.8016	29.5196	29.1105	12	11	11	45.1	45.1	45.1	19.329	0	273.59	77735000000	568	P84103	P84103	Serine/arginine-rich splicing factor 3	SRSF3	1267	0.1278	0.519014	0.284821	1.0131	0.00337121	2.47221	-0.2596	0.106338	0.973311	-0.5532	0.00274284	2.5618	0.144067	0.608204	0.215951	0.531467
23.2864	22.5898	23.9927	23.7894	23.9867	23.5678	21.2464	21.3471	20.897	21.3277	21.4415	21.3603	27.5472	27.1627	26.8299	24.6534	24.5908	24.4888	23	23	20	28.1	28.1	26.1	103.53	0	130.17	1636800000	112	P98175	P98175	RNA-binding protein 10	RBM10	1270	-3.8903	0.00102664	2.98858	-6.01643	1.7154e-05	4.76564	-0.491667	0.309398	0.509483	-0.213	0.20415	0.690051	2.60227	0.000256396	3.59109	-0.796367
24.6557	24.2765	24.6406	24.8555	24.8067	25.1877	24.7767	24.8321	24.9778	26.1644	26.1821	26.0518	24.5146	24.3735	24.2869	25.0352	20.8649	24.8609	8	8	8	18	18	18	40.094	0	23.511	3372600000	109	Q00325	Q00325	Phosphate carrier protein, mitochondrial	SLC25A3	1273	0.1326	0.399038	0.398986	0.470533	0.00625103	2.20405	-0.4257	0.0689157	1.16168	-1.27057	6.23765e-05	4.20498	0.804667	0.586843	0.231478	1.36297
23.2318	21.6053	23.5213	21.9034	23.167	21.1638	21.5058	20.7946	22.1267	20.571	21.1252	20.6449	24.0654	23.9049	23.945	22.879	22.8923	23.0478	4	3	3	13.4	10.6	10.6	33.304	0	7.2096	657360000	44	Q00535	Q00535	Cyclin-dependent-like kinase 5	CDK5	1276	-1.18563	0.118552	0.926092	-2.49607	0.00299857	2.52309	0.708067	0.444323	0.352301	0.695333	0.174947	0.757094	1.03207	0.000141724	3.84856	-0.861633
25.7564	26.1615	26.2739	24.8748	25.3577	25.3644	25.6916	25.2787	25.9032	22.8876	24.2054	23.8417	25.9752	25.3225	25.4658	26.5189	24.8208	24.2469	57	57	57	45.7	45.7	45.7	191.61	0	323.31	9811700000	341	Q00610;P53675	Q00610	Clathrin heavy chain 1	CLTC	1278	0.4761	0.132804	0.87679	0.0366667	0.898503	0.0464804	0.864967	0.018599	1.73051	1.9796	0.0102973	1.98728	0.3923	0.610139	0.214571	0.00343333
31.2516	31.1386	31.3879	31.402	31.5103	31.334	30.9234	31.0083	31.0212	31.3021	31.3982	31.4151	32.3358	32.1661	32.0346	32.116	32.3653	32.2126	65	65	65	66.9	66.9	66.9	90.583	0	323.31	256210000000	2381	Q00839	Q00839	Heterogeneous nuclear ribonucleoprotein U	HNRNPU	1280	-0.919467	0.00124591	2.90451	-1.19453	0.000206687	3.68469	-0.156067	0.152544	0.816604	-0.3875	0.00115037	2.93916	-0.0524667	0.667742	0.175391	-0.815867
26.0112	26.5059	26.3632	24.8038	25.3425	25.0369	26.8153	26.4528	26.5933	22.3021	24.2404	23.7414	25.0897	24.1004	23.5199	23.1549	24.2173	23.7551	47	47	42	25	25	22.6	274.61	0	323.31	8826100000	302	Q01082	Q01082	Spectrin beta chain, non-erythrocytic 1	SPTBN1	1281	2.05677	0.0129118	1.88901	2.3838	0.00713421	2.14665	1.23237	0.00453631	2.3433	3.1925	0.00567048	2.24638	0.527567	0.393244	0.405338	1.35197
27.2662	26.7275	27.6556	27.4885	27.2696	27.6596	27.2548	27.4375	27.3471	27.9006	27.5103	28.0074	27.4401	27.7562	27.831	27.6315	27.4897	27.4213	13	13	11	44.3	44.3	44.3	25.476	0	206.97	32156000000	769	Q01130	Q01130	Serine/arginine-rich splicing factor 2	SRSF2	1283	-0.459333	0.193884	0.712457	-0.3293	0.0656487	1.18277	-0.256133	0.429608	0.366928	-0.459633	0.0453617	1.34331	0.1616	0.296897	0.527394	-0.0416
25.4553	25.4639	25.7702	24.4336	24.7914	24.4385	25.9563	25.424	25.6614	23.2519	23.4545	23.612	24.1392	23.454	24.1192	21.6948	21.8484	23.1315	68	68	66	23.4	23.4	22.6	433.71	0	323.31	4446400000	332	Q01484	Q01484	Ankyrin-2	ANK2	1285	1.659	0.00259002	2.5867	1.77643	0.00286855	2.54234	1.00863	0.00304279	2.51673	2.2411	0.000271609	3.56606	1.67923	0.0297902	1.52593	2.3296
23.8903	24.3867	24.29	20.741	20.1369	21.1002	24.0316	24.1828	24.1602	20.3489	20.6841	21.7051	24.7469	24.3515	24.348	21.2517	22.1937	21.8237	8	8	8	10.9	10.9	10.9	124.04	0	31.726	385650000	30	Q01804	Q01804	OTU domain-containing protein 4	OTUD4	1288	-0.293133	0.219466	0.658632	-0.357267	0.063804	1.19515	3.52963	0.000381726	3.41825	3.21217	0.00144067	2.84144	2.72577	0.000859468	3.06577	-1.097
20.5206	21.4509	23.2819	24.0422	24.1833	24.2285	23.6406	23.6343	23.5082	20.5043	21.3457	22.9128	23.7358	24.1264	24.1675	24.5284	24.7333	25.4121	3	3	3	8.1	8.1	8.1	68.477	0	40.654	1189200000	52	Q01844	Q01844	RNA-binding protein EWS	EWSR1	1291	-2.25877	0.0516121	1.28725	-0.415533	0.0449052	1.3477	-2.4002	0.0418849	1.37794	2.00677	0.0469486	1.32838	-0.881367	0.0426435	1.37015	-0.739933
28.4121	28.4332	28.3659	28.1062	28.1324	27.7982	28.4275	28.4313	28.399	28.0701	28.2056	28.2967	28.2835	27.9732	27.843	27.766	27.6174	27.6144	29	29	29	42.3	42.3	42.3	80.735	0	256.7	22333000000	592	Q02040	Q02040	A-kinase anchor protein 17A	AKAP17A	1292	0.3705	0.0486405	1.313	0.386033	0.0421524	1.37518	0.391467	0.0230167	1.63796	0.228467	0.0265445	1.57603	0.3673	0.0584772	1.23301	0.346333
24.6795	23.8276	23.7511	21.0535	21.5314	20.3534	24.4749	23.9055	24.9145	21.1008	21.1336	22.8718	22.6495	23.4555	23.3807	20.8334	21.3465	22.6642	14	14	14	18.8	18.8	18.8	115.93	0	46.648	503170000	47	Q02218;Q9ULD0	Q02218	2-oxoglutarate dehydrogenase, mitochondrial	OGDH	1293	0.924167	0.0785009	1.10513	1.26973	0.0309899	1.50878	3.10663	0.00237416	2.62449	2.72957	0.0139761	1.85461	1.5472	0.0622052	1.20617	-0.635267
22.2861	20.9581	22.7761	20.5399	22.6172	21.3119	22.9236	21.4527	24.1344	20.6205	21.0604	22.8452	24.2793	26.1777	26.0037	25.8703	24.3378	28.3438	23	23	23	34.2	34.2	34.2	113.75	0	181.13	2998600000	207	Q02413;P32926;Q86SJ6	Q02413	Desmoglein-1	DSG1	1297	-3.48013	0.0128765	1.8902	-2.65	0.0544842	1.26373	0.5171	0.559737	0.252016	1.3282	0.267294	0.573011	-0.697067	0.624092	0.204752	-4.6943
27.4383	27.8006	27.5464	27.698	27.7695	27.6843	27.4612	27.535	27.0088	27.8099	27.9518	27.5766	27.6524	27.9381	27.8541	27.514	27.9505	27.8704	26	26	26	75.6	75.6	75.6	20.762	0	290.9	161310000000	1165	Q02543	Q02543	60S ribosomal protein L18a	RPL18A	1300	-0.219767	0.18348	0.736411	-0.479867	0.0604785	1.2184	-0.122167	0.331256	0.479836	-0.444433	0.0876516	1.05724	0.0365667	0.829073	0.0814072	-0.0610333
29.4142	29.4419	29.4868	29.4351	29.4748	29.4922	28.958	29.2404	29.095	29.5742	29.6683	29.3928	29.5375	29.4721	29.32	29.3302	29.4513	29.7481	40	40	40	67	67	67	32.728	0	323.31	571090000000	1859	Q02878	Q02878	60S ribosomal protein L6	RPL6	1302	0.00443333	0.951011	0.0218145	-0.3454	0.0292744	1.53351	-0.0197333	0.506455	0.295459	-0.4473	0.0176079	1.75429	-0.0666667	0.658479	0.181458	-0.0425
21.2232	21.2864	22.6454	22.5371	22.9413	22.6108	21.6714	21.6408	20.0547	20.6428	21.2595	21.5741	24.0252	23.4215	22.9702	24.0555	25.0006	24.542	31	31	25	23.9	23.9	20.5	183.26	0	289.25	5219400000	315	Q02880	Q02880	DNA topoisomerase 2-beta	TOP2B	1303	-1.75397	0.0342698	1.46509	-2.35	0.0187756	1.72641	-0.978067	0.111378	0.953202	-0.0365	0.9544	0.0202698	-1.0604	0.0607966	1.21612	-1.8363
25.0159	20.5308	21.7664	20.0685	20.4777	20.378	20.9979	24.8894	25.0277	25.4354	24.9237	24.9462	21.0703	21.7406	21.6297	21.2214	22.0005	21.4057	4	4	4	18.8	18.8	18.8	34.061	0	73.934	3119000000	53	Q02978	Q02978	Mitochondrial 2-oxoglutarate/malate carrier protein	SLC25A11	1305	0.9575	0.518348	0.285378	2.15813	0.181795	0.740419	2.12963	0.188036	0.72576	-1.46343	0.333383	0.477057	-0.0623333	0.852101	0.0695089	-1.23447
24.9837	25.9955	27.42	26.7317	26.9867	27.884	26.5282	26.6157	25.834	25.5952	27.0664	26.3707	22.6298	26.2972	21.4671	22.0139	26.6258	21.4991	30	29	29	5.5	5.3	5.3	860.65	0	130.51	9114900000	107	Q03001	Q03001	Dystonin	DST	1306	2.66837	0.174447	0.758335	2.86127	0.124651	0.904304	-1.06773	0.247058	0.607201	-0.0181333	0.972344	0.0121799	0.0851	0.970801	0.0128698	3.8212
25.8934	25.6024	26.1742	26.358	26.3467	26.0718	25.8361	25.8425	25.8141	26.2188	26.4284	26.018	25.7773	26.0518	25.7509	26.1728	26.5171	26.1451	57	57	57	21	21	21	431.76	0	323.31	8125100000	517	Q03164;Q9UMN6	Q03164	Histone-lysine N-methyltransferase 2A;MLL cleavage product N320;MLL cleavage product C180	KMT2A	1307	0.03	0.882837	0.0541194	-0.0291	0.778209	0.108903	-0.368833	0.123838	0.907146	-0.390833	0.0302146	1.51978	-0.418333	0.052726	1.27797	-0.0195
25.1809	24.4406	24.3996	24.4472	23.4017	24.1212	24.4116	24.7229	24.3272	24.4366	24.0917	24.1209	23.6183	25.0193	25.41	24.5948	24.2989	23.955	27	21	21	48.5	43.4	43.4	69.948	0	95.721	2476900000	164	Q03252	Q03252	Lamin-B2	LMNB2	1309	-0.00883333	0.988964	0.00481962	-0.1953	0.743592	0.128665	0.683667	0.16244	0.789307	0.270833	0.172584	0.763	0.399633	0.524962	0.279872	-0.292867
24.6276	23.4519	24.0247	24.329	24.9027	23.4292	22.6967	21.5638	23.2215	23.5072	22.2377	23.4741	23.9618	24.2238	25.0118	23.5409	23.9801	23.3453	30	30	30	29.9	29.9	29.9	120.97	0	323.31	8063000000	411	Q03701	Q03701	CCAAT/enhancer-binding protein zeta	CEBPZ	1311	-0.3644	0.47566	0.322703	-1.90513	0.0307048	1.51279	-0.185567	0.751446	0.124102	-0.579	0.418961	0.377826	0.777033	0.101746	0.992481	0.5982
20.8731	23.0124	22.4492	21.4954	21.9427	22.2242	22.8709	22.7476	22.978	21.0982	22.4705	21.4119	22.9995	22.6807	22.6287	22.7024	20.7256	20.9821	6	6	6	35	35	35	33.325	0	23.524	553650000	48	Q04323	Q04323	UBX domain-containing protein 1	UBXN1	1312	-0.658067	0.369021	0.432949	0.0958667	0.512889	0.289977	0.224133	0.75634	0.121283	1.2053	0.0456205	1.34084	1.2996	0.108643	0.963999	0.4174
24.6745	23.927	24.957	23.2654	23.5211	22.7969	23.8191	23.9732	23.8448	21.0873	22.4726	21.7999	24.9272	24.2825	23.8098	23.928	20.9322	23.062	11	11	11	12.9	12.9	12.9	175.49	0	53.895	936050000	74	Q04637	Q04637	Eukaryotic translation initiation factor 4 gamma 1	EIF4G1	1313	0.179667	0.707921	0.150015	-0.4608	0.23196	0.634588	1.32503	0.0238158	1.62313	2.09243	0.00653906	2.18448	1.6991	0.147287	0.831837	0.553733
22.3333	25.1364	25.3232	24.8077	25.0197	24.6753	24.6116	24.5758	24.8153	21.3494	20.4099	24.0561	24.3176	25.1243	24.5291	21.8036	24.8516	23.7687	10	7	7	34.1	31.3	31.3	28.218	0	44.606	3216500000	75	Q04917	Q04917	14-3-3 protein eta	YWHAH	1318	-0.3927	0.713684	0.146494	0.0105667	0.968656	0.0138302	-0.569933	0.589203	0.229735	2.7291	0.0674052	1.17131	1.18237	0.269944	0.568726	1.3596
31.1352	31.1322	31.1292	31.1064	31.1885	30.8596	31.2145	31.3526	31.1776	31.326	31.3081	31.2433	31.3402	30.9491	30.7143	31.3677	31.4371	31.4074	25	25	25	43.4	43.4	43.4	53.542	0	323.31	268560000000	2439	Q05519	Q05519	Serine/arginine-rich splicing factor 11	SRSF11	1324	0.131	0.512692	0.290144	0.247033	0.263739	0.578826	0.0807	0.460101	0.337147	-0.0442333	0.494332	0.305982	-0.402867	0.0933141	1.03005	-0.352567
23.5485	23.3875	23.9058	21.1723	21.6661	21.9592	23.3115	23.4586	23.6049	21.3174	20.4923	21.5063	24.0932	23.8458	23.7133	20.925	22.5786	22.1864	6	6	5	20.4	20.4	17	42.429	0	20.77	730740000	51	Q06587	Q06587	E3 ubiquitin-protein ligase RING1	RING1	1330	-0.270167	0.22678	0.644395	-0.425767	0.0382624	1.41723	2.01473	0.00187263	2.72755	2.353	0.0018793	2.726	1.98743	0.0177151	1.75166	-0.297467
28.3457	27.9946	27.9645	25.0267	24.9276	24.8454	28.6237	28.7858	28.7411	24.8059	24.8502	24.8634	27.6521	27.4831	27.3587	23.0661	24.2691	24.1239	28	28	25	42.2	42.2	39.7	71.174	0	262.76	10135000000	352	Q06787	Q06787	Fragile X mental retardation protein 1	FMR1	1331	0.603633	0.0154595	1.8108	1.2189	0.000238381	3.62273	3.16837	1.8475e-05	4.73342	3.87703	1.8471e-07	6.73351	3.67827	0.00069453	3.15831	1.11353
28.3669	27.9538	27.7517	27.1149	26.9477	27.2581	28.3242	27.7197	27.9643	26.6213	26.6632	26.7734	26.1815	26.4933	26.369	25.9741	26.8071	26.0616	20	20	16	80.4	80.4	65.3	22.11	0	193.4	22106000000	429	Q06830	Q06830	Peroxiredoxin-1	PRDX1	1332	1.6762	0.00116164	2.93493	1.6548	0.00111138	2.95414	0.917233	0.0104986	1.97887	1.31677	0.00190958	2.71906	0.067	0.822272	0.0849846	0.825967
28.3928	28.2922	28.6405	28.5816	28.4695	28.3795	28.1533	28.3061	28.2546	28.5548	28.6318	28.5563	28.4108	28.2785	28.1662	28.2716	28.86	28.6171	23	23	23	67	67	67	21.634	0	323.31	188730000000	925	Q07020	Q07020	60S ribosomal protein L18	RPL18	1333	0.156667	0.279425	0.553734	-0.0471667	0.603315	0.219456	-0.0350333	0.782854	0.106319	-0.342967	0.00265667	2.57566	-0.297733	0.182393	0.738993	-0.106033
25.1557	25.5365	26.0425	25.3854	25.8756	24.8804	25.386	25.3714	25.2868	25.0558	25.0807	25.0916	26.4864	24.3344	24.11	24.9591	25.9245	25.8924	5	5	5	33.7	33.7	33.7	31.362	0	158.61	3224500000	105	Q07021	Q07021	Complement component 1 Q subcomponent-binding protein, mitochondrial	C1QBP	1334	0.6013	0.494016	0.306259	0.371133	0.650098	0.187021	0.197767	0.634865	0.197318	0.272033	0.00113882	2.94355	-0.615067	0.49541	0.305035	-0.211533
25.1027	25.1682	24.9708	25.1404	25.2755	25.1322	25.0572	25.3516	25.3608	24.9889	24.9313	25.2153	25.2029	25.8415	25.9258	25.9298	25.1424	25.6722	31	31	31	62	62	62	66.022	0	323.31	6646300000	401	Q07065;Q96K21	Q07065	Cytoskeleton-associated protein 4	CKAP4	1335	-0.576167	0.0706941	1.15062	-0.4002	0.183346	0.736729	-0.102133	0.24151	0.617066	0.211367	0.184867	0.73314	0.0752667	0.828367	0.0817772	-0.398767
21.6317	22.7038	20.6918	23.1967	23.6715	23.6505	23.2918	23.2465	23.1905	21.434	22.6038	21.593	20.3092	22.7493	21.3604	23.6754	23.7514	23.7993	23	23	22	19.5	19.5	19	195.46	0	137.69	1485500000	64	Q07157	Q07157	Tight junction protein ZO-1	TJP1	1336	0.2028	0.835445	0.0780821	1.76997	0.0665806	1.17665	-1.83047	0.0382861	1.41696	1.366	0.0205262	1.68769	-2.26907	0.0326857	1.48564	-0.2358
27.2246	27.2511	27.2401	27.1732	27.2017	27.5183	27.1905	27.3228	27.4837	27.4331	27.2483	27.3807	27.9938	28.2359	28.3262	28.098	27.8077	28.3148	19	19	14	49.7	49.7	43.3	48.227	0	90.665	20285000000	361	Q07666;Q9H6N6	Q07666	KH domain-containing, RNA-binding, signal transduction-associated protein 1	KHDRBS1	1337	-0.9467	0.000682042	3.16619	-0.852967	0.00283233	2.54786	-0.0591333	0.622003	0.206207	-0.0217	0.840464	0.0754811	0.1118	0.562503	0.249875	-0.775767
27.0712	27.3272	26.7956	26.5107	26.507	26.7788	26.8129	26.7478	27.0238	24.8935	25.7192	25.9788	21.6682	25.4157	22.6792	23.4153	25.1405	25.0148	33	33	22	54.8	54.8	40.1	65.309	0	323.31	14257000000	433	Q07866	Q07866	Kinesin light chain 1	KLC1	1338	3.8103	0.0279822	1.55312	3.60713	0.0324792	1.4884	0.465833	0.0589175	1.22976	1.331	0.0169294	1.77136	-1.26917	0.367214	0.43508	2.0753
30.7176	30.3475	30.7881	30.9747	30.7991	30.8916	31.3846	31.5408	31.3525	32.142	31.9599	31.8948	30.8105	30.9734	30.8019	31.0131	31.1461	30.7048	31	31	30	67.3	67.3	65.3	27.744	0	323.31	158970000000	2297	Q07955	Q07955	Serine/arginine-rich splicing factor 1	SRSF1	1339	-0.2442	0.173354	0.761067	0.564033	0.00219364	2.65883	-0.270733	0.136791	0.863943	-0.572933	0.00367953	2.43421	-0.0927333	0.549646	0.259917	-0.0662
29.794	30.0627	29.4051	30.2215	29.6254	30.2681	30.3268	30.6441	30.4759	30.7458	30.776	30.8064	29.8777	30.576	30.4162	30.4325	30.0016	30.1137	33	33	27	36.4	36.4	32.6	56.678	0	323.31	83423000000	1068	Q08170	Q08170	Serine/arginine-rich splicing factor 4	SRSF4	1341	-0.536033	0.132855	0.876621	0.1923	0.450613	0.346196	-0.2844	0.369514	0.432369	-0.2938	0.0345551	1.46149	0.107367	0.686855	0.163135	-0.144267
28.3636	28.1224	28.0278	28.7416	28.1959	28.9189	28.8775	28.8482	29.1508	29.8166	29.5053	29.5284	28.0656	28.4256	28.4292	28.1337	28.2682	28.0236	67	67	67	56	56	56	140.96	0	323.31	28277000000	983	Q08211	Q08211	ATP-dependent RNA helicase A	DHX9	1343	-0.135533	0.435735	0.360778	0.652033	0.0134359	1.87173	-0.447533	0.134956	0.869807	-0.657933	0.00907446	2.04218	0.164967	0.303416	0.517962	0.476967
20.6959	22.3836	21.5929	21.1953	22.9925	21.1743	21.1145	22.717	22.3227	21.2831	22.7454	22.4488	22.1177	24.2633	24.3912	24.0169	23.0067	25.9752	5	5	5	6.5	6.5	6.5	99.986	0	22.017	659480000	41	Q08554	Q08554	Desmocollin-1	DSC1	1345	-2.03327	0.0829374	1.08125	-1.53933	0.155526	0.808197	-0.2299	0.781533	0.107053	-0.1077	0.877728	0.05664	-0.7422	0.551035	0.258821	-2.54557
24.4297	24.5395	24.5267	24.3261	25.2622	24.6114	22.8442	23.6091	23.0074	22.4572	22.6292	22.8545	25.7358	25.0275	25.3352	25.7475	26.1075	25.8096	20	20	20	33.1	33.1	33.1	81.074	0	170.78	5129900000	229	Q08945	Q08945	FACT complex subunit SSRP1	SSRP1	1348	-0.867533	0.0140134	1.85346	-2.2126	0.00203968	2.69044	-0.2346	0.44801	0.348712	0.5066	0.122624	0.911424	-0.522033	0.0887821	1.05167	-1.15497
22.5878	22.4178	22.0933	21.7443	21.5839	22.5057	23.1604	22.9527	23.0889	21.9988	20.1056	22.025	22.4911	23.148	23.5582	23.3078	21.7489	22.8451	5	5	5	12	12	12	86.47	0	25.362	362670000	49	Q08J23	Q08J23	tRNA (cytosine(34)-C(5))-methyltransferase	NSUN2	1351	-0.699467	0.111008	0.954644	0.00156667	0.99629	0.00161432	0.421667	0.25699	0.590084	1.69087	0.0570631	1.24364	0.431833	0.481451	0.317448	-0.6893
28.2436	28.2872	28.5013	28.5	28.7201	28.3589	27.7945	27.8738	27.6552	28.1	28.1268	27.9121	29.2963	29.2875	29.6712	29.383	29.2874	29.3813	22	22	14	78.8	78.8	68.7	47.655	0	323.31	25306000000	616	Q09028	Q09028	Histone-binding protein RBBP4	RBBP4	1352	-1.0743	0.00198387	2.70249	-1.64383	0.000315341	3.50122	-0.1823	0.238987	0.621626	-0.2718	0.0430988	1.36553	0.0677667	0.630576	0.200263	-0.824233
23.951	22.8462	23.0129	23.9619	23.2816	24.0575	24.0111	24.1941	23.9221	24.8783	24.9623	24.9888	23.2266	22.0677	23.0871	23.0649	20.416	22.733	12	12	12	20.9	20.9	20.9	91.838	0	63.274	727720000	49	Q09161	Q09161	Nuclear cap-binding protein subunit 1	NCBP1	1353	0.476233	0.396224	0.402059	1.24863	0.0288613	1.53968	-0.496967	0.304015	0.517105	-0.9007	0.000485187	3.31409	0.7225	0.471541	0.32648	1.6957
30.7164	30.7872	30.1102	30.7356	30.1575	30.8719	30.7608	30.6955	30.7713	30.8938	30.6006	30.6388	29.6437	30.5003	30.5044	30.716	30.8537	30.5886	91	91	91	63.6	63.6	63.6	160.88	0	323.31	95463000000	2561	Q10570	Q10570	Cleavage and polyadenylation specificity factor subunit 1	CPSF1	1356	0.3218	0.419392	0.37738	0.5264	0.140758	0.851528	-0.0504	0.87747	0.056768	0.0314667	0.757184	0.120798	-0.5033	0.164598	0.783576	-0.1311
21.9213	22.3736	20.5196	22.0283	21.8898	22.736	22.4119	22.4809	22.2859	22.8654	22.5255	22.1293	21.596	21.4688	21.9031	23.1973	21.7478	22.424	13	13	10	9.5	9.5	7.3	191.06	0	41.048	583540000	76	Q12756	Q12756	Kinesin-like protein KIF1A	KIF1A	1357	-0.0511333	0.933159	0.0300444	0.736933	0.00639622	2.19408	-0.6132	0.37625	0.424523	-0.113833	0.6325	0.198939	-0.8004	0.141751	0.848474	-0.238333
22.538	22.2879	22.669	22.7181	20.3102	21.3112	21.0685	20.689	20.5442	21.4496	22.5617	21.3044	22.7495	22.8406	22.8669	23.2161	23.127	22.808	5	5	5	2.3	2.3	2.3	238.87	0	7.5266	119510000	16	Q12789	Q12789	General transcription factor 3C polypeptide 1	GTF3C1	1361	-0.3207	0.0522426	1.28197	-2.05177	0.000214847	3.66787	1.0518	0.211191	0.675324	-1.00467	0.0781675	1.10697	-0.231367	0.147075	0.83246	-1.60387
23.5509	23.907	24.7857	23.6385	24.1623	23.8707	23.8074	23.535	23.9565	20.7688	22.1981	20.9715	23.6233	21.7375	21.0239	22.4588	21.9354	22.4896	8	8	7	26	26	24	40.282	0	65.429	1713200000	55	Q12792	Q12792	Twinfilin-1	TWF1	1362	1.95297	0.0851042	1.07005	1.63807	0.105271	0.977693	0.1907	0.656066	0.183052	2.4535	0.006102	2.21453	-0.166367	0.844653	0.0733216	1.5959
23.5877	23.5614	23.9855	21.2255	21.3442	20.5049	23.331	23.6248	23.5904	20.3275	21.7301	20.4199	24.1461	23.9254	24.112	22.0065	21.129	20.6081	5	5	5	5.5	5.5	5.5	143.71	0	43.977	483170000	33	Q12816	Q12816	Trophinin	TRO	1365	-0.349633	0.0848388	1.07141	-0.545767	0.00909337	2.04128	2.68667	0.000816283	3.08816	2.68957	0.00434639	2.36187	2.8133	0.00244407	2.61189	-0.223
25.6716	25.4168	25.9321	25.7101	25.7401	25.1034	25.7286	25.5315	25.6169	25.6486	26.0376	25.7534	27.2314	25.4276	25.0044	26.254	26.7808	26.4696	9	9	9	26.5	26.5	26.5	44.141	0	123.44	5163100000	197	Q12824	Q12824	SWI/SNF-related matrix-associated actin-dependent regulator of chromatin subfamily B member 1	SMARCB1	1366	-0.2143	0.774407	0.111031	-0.262133	0.721501	0.141763	0.155633	0.574969	0.240355	-0.187533	0.221042	0.655525	-0.613667	0.429998	0.366533	-0.9836
28.2895	28.0803	28.5662	28.8331	29.1661	28.5639	27.5575	27.6145	27.4565	27.9737	28.5092	28.2599	29.7082	28.8444	28.891	29.6884	30.0127	29.8893	81	81	81	28.2	28.2	28.2	338.26	0	323.31	19608000000	904	Q12830	Q12830	Nucleosome-remodeling factor subunit BPTF	BPTF	1367	-0.835867	0.056178	1.25043	-1.60503	0.00484572	2.31464	-0.542367	0.0725846	1.13916	-0.704767	0.0120148	1.92028	-0.7156	0.0729432	1.13702	-1.0091
23.9802	23.4935	23.0962	21.941	21.7957	22.4176	23.9326	23.8357	24.0274	23.5032	22.0227	22.8851	23.9716	23.5647	23.7864	21.5657	21.8944	22.6773	9	9	9	26.5	26.5	26.5	53.126	0	36.299	803730000	115	Q12849	Q12849	G-rich sequence factor 1	GRSF1	1369	-0.250933	0.422909	0.373753	0.157667	0.291886	0.534787	1.47187	0.00973372	2.01172	1.12823	0.0596454	1.22442	1.72843	0.00782988	2.10624	0.00563333
30.2675	30.2144	30.2944	30.2607	30.331	29.9596	30.2361	30.4146	30.2034	30.701	30.5184	30.3752	30.1611	29.7901	29.6672	30.0997	30.0683	30.1718	53	53	53	50.6	50.6	50.6	104.82	0	323.31	89559000000	1348	Q12872	Q12872	Splicing factor, suppressor of white-apricot homolog	SFSWAP	1370	0.385967	0.0621125	1.20682	0.4119	0.0641382	1.19288	0.075	0.554143	0.256378	-0.246833	0.0981227	1.00823	-0.240467	0.187836	0.726221	0.0705
25.7955	26.3421	26.0663	25.9952	26.0953	26.5004	25.9872	26.5689	26.1577	25.9295	26.0272	26.015	27.0947	27.4975	27.5792	27.3057	27.4922	27.5388	30	30	26	19.7	19.7	18	226.59	0	192.59	6374800000	250	Q12873	Q12873	Chromodomain-helicase-DNA-binding protein 3	CHD3	1371	-1.3225	0.00369989	2.43181	-1.15253	0.00726719	2.13863	-0.129	0.590417	0.228841	0.247367	0.231184	0.636042	-0.0551	0.75636	0.121271	-1.2486
27.5797	27.8745	27.491	28.6961	28.2565	29.0213	28.3546	28.4888	28.383	29.7874	29.2963	29.4995	28.1683	28.5661	28.2722	28.1389	27.7725	27.8444	26	26	26	53.5	53.5	53.5	58.848	0	323.31	25329000000	547	Q12874	Q12874	Splicing factor 3A subunit 3	SF3A3	1372	-0.687133	0.0144453	1.84027	0.0732667	0.591897	0.227754	-1.00957	0.0156442	1.80565	-1.11893	0.00164902	2.78277	0.416933	0.0633706	1.19811	0.739367
27.5555	27.7221	27.7682	26.9406	27.1542	26.838	27.2125	27.4225	27.264	26.629	26.919	26.6835	28.1263	27.914	28.0074	27.456	27.5696	27.287	60	60	60	38.8	38.8	38.8	213.57	0	323.31	24437000000	1007	Q12888	Q12888	Tumor suppressor p53-binding protein 1	TP53BP1	1373	-0.333967	0.0200132	1.69868	-0.716233	0.0012469	2.90417	0.704333	0.00341339	2.46681	0.555833	0.00701735	2.15383	0.578367	0.00486382	2.31302	-0.459933
28.4183	27.984	28.6266	28.7276	28.7041	27.9899	28.2873	28.5229	28.3536	29.5221	29.0291	28.9974	28.1575	28.8069	29.2925	28.1715	27.9376	27.7655	24	24	24	76.4	76.4	76.4	43.062	0	323.31	17669000000	506	Q12905	Q12905	Interleukin enhancer-binding factor 2	ILF2	1376	-0.409333	0.341325	0.466832	-0.364367	0.339397	0.469292	-0.1309	0.69205	0.159862	-0.794933	0.0123932	1.90682	0.7941	0.0853439	1.06883	0.515667
30.1558	29.7811	30.333	30.375	30.6317	30.2651	30.155	30.3597	30.0818	31.0948	30.7588	30.7568	30.4256	30.892	30.9687	29.8956	30.0966	30.0846	54	54	50	67.4	67.4	65.5	95.337	0	323.31	77091000000	1563	Q12906	Q12906	Interleukin enhancer-binding factor 3	ILF3	1377	-0.672133	0.0459705	1.33752	-0.563267	0.0407177	1.39022	-0.333967	0.162959	0.787922	-0.6713	0.00862955	2.06401	0.7365	0.0154485	1.81111	0.398333
26.9954	27.0921	27.8558	26.8565	27.0323	25.7142	25.7732	26.9738	25.5815	26.9668	26.9788	26.3483	26.5653	27.5287	27.444	25.5586	25.5608	25.5826	29	5	5	55.2	17.3	17.3	39.503	0	179.62	4232500000	108	Q12926	Q12926	ELAV-like protein 2	ELAVL2	1378	0.1351	0.758853	0.119842	-1.06983	0.115438	0.93765	0.7801	0.189984	0.721284	-0.655133	0.246377	0.6084	1.612	0.00637349	2.19562	0.967
25.6228	25.7968	25.9164	25.846	26.3774	25.3942	25.8082	26.1971	25.879	26.0588	26.1482	25.7959	27.3372	26.8277	26.9076	27.3169	26.8945	27.1984	7	7	7	54.1	54.1	54.1	21.711	0	237.07	8017900000	260	Q12962	Q12962	Transcription initiation factor TFIID subunit 10	TAF10	1381	-1.2455	0.00227539	2.64294	-1.06273	0.00585178	2.23271	-0.0938667	0.767503	0.11492	-0.0395333	0.816593	0.0879943	-0.112433	0.607676	0.216328	-1.26407
25.346	25.3689	25.3104	25.0168	25.1518	25.4436	25.8084	25.4029	25.7256	21.0569	24.5363	24.259	22.8846	22.4074	22.2024	22.1671	23.6845	22.4886	32	32	32	29	29	29	144.75	0	222.56	7240000000	256	Q13045	Q13045	Protein flightless-1 homolog	FLII	1386	2.84363	0.000150109	3.82359	3.1475	0.000185626	3.73136	0.1377	0.339545	0.469102	2.36157	0.103377	0.985578	-0.281933	0.605692	0.217748	2.424
21.9373	22.5481	22.6587	21.8871	21.6842	22.2775	19.5874	22.4592	21.2533	21.3463	21.6715	22.0329	22.1523	23.0343	23.1693	21.3654	20.953	22.7925	20	20	20	12.2	12.2	12.2	265.55	0	64.846	817410000	48	Q13085;O00763	Q13085	Acetyl-CoA carboxylase 1;Biotin carboxylase	ACACA	1388	-0.403933	0.358707	0.44526	-1.68533	0.131695	0.880432	0.431767	0.203008	0.692487	-0.5836	0.532741	0.273484	1.08167	0.167346	0.776386	0.245967
27.199	27.0121	27.6771	28.5942	28.87	28.448	27.5931	27.8311	27.8046	28.6568	29.0267	28.9365	27.9472	27.9349	27.9934	27.3254	27.7115	27.6474	33	33	33	58.3	58.3	58.3	65.601	0	220.25	12868000000	327	Q13123	Q13123	Protein Red	IK	1391	-0.662433	0.0290508	1.53684	-0.215567	0.0495286	1.30514	-1.34133	0.00455014	2.34197	-1.1304	0.00109471	2.9607	0.397067	0.0302848	1.51878	1.07597
27.4084	27.5458	27.4349	25.8134	26.0454	25.8809	28.1209	28.0275	27.9106	26.5663	26.5767	26.386	29.0024	28.28	28.281	25.8916	25.4019	25.2025	18	18	18	47.8	47.8	47.8	44.739	0	323.31	11087000000	337	Q13148	Q13148	TAR DNA-binding protein 43	TARDBP	1395	-1.0581	0.0123361	1.90882	-0.501467	0.113449	0.9452	1.5498	4.33944e-05	4.36257	1.51	6.40766e-05	4.1933	3.02247	0.000666995	3.17588	0.414567
29.8841	29.4903	29.3919	29.3554	28.5181	29.3333	30.0092	30.0193	29.9963	29.9546	29.6094	29.8033	30.2083	30.0073	29.5951	28.8743	28.876	28.633	26	26	26	65.6	65.6	65.6	30.84	0	323.31	53943000000	897	Q13151	Q13151	Heterogeneous nuclear ribonucleoprotein A0	HNRNPA0	1396	-0.348133	0.212486	0.67267	0.0713667	0.712895	0.146974	0.519833	0.17301	0.76193	0.219167	0.0938034	1.02778	1.14247	0.00445447	2.3512	0.2745
24.6642	24.0643	24.1902	23.4913	22.8298	23.912	23.5011	24.015	23.1524	20.3498	20.6213	21.5554	25.4383	24.9689	25.2892	25.312	25.2631	25.2786	10	9	8	54.6	48.1	48.1	20.811	0	90.582	5217500000	252	Q13185	Q13185	Chromobox protein homolog 3	CBX3	1399	-0.9259	0.0156072	1.80667	-1.67597	0.00424632	2.37199	0.8952	0.0697875	1.15622	2.714	0.00359083	2.44481	-0.0524333	0.725591	0.139308	-1.87353
23.3788	23.6349	23.0854	23.1185	21.647	21.7747	23.0598	23.7662	23.0394	21.0005	20.988	22.4923	21.4341	22.2074	22.5862	21.1668	22.0666	21.561	13	13	13	22.8	22.8	22.8	100.2	0	57.594	1624100000	55	Q13200	Q13200	26S proteasome non-ATPase regulatory subunit 2	PSMD2	1401	1.29047	0.02612	1.58303	1.21257	0.043091	1.36561	1.1863	0.0753069	1.12317	1.79487	0.0316061	1.50023	0.477767	0.326327	0.486347	0.581933
27.0379	26.8924	26.7451	27.5757	27.0221	27.5035	28.0374	27.982	28.0656	28.7297	28.6756	28.6588	27.0692	27.5464	27.4709	27.4109	27.6392	27.3789	20	19	19	78.3	75.1	75.1	25.542	0	140.92	20222000000	638	Q13242	Q13242	Serine/arginine-rich splicing factor 9	SRSF9	1405	-0.470367	0.0509312	1.29302	0.666167	0.0113548	1.94482	-0.4753	0.0697024	1.15675	-0.6597	3.50569e-05	4.45523	-0.114167	0.536967	0.270053	-0.109233
25.071	25.2861	25.1976	25.0932	24.9747	25.5037	25.4831	25.7479	25.6964	25.7018	25.762	25.8327	25.4149	25.3029	25.0244	24.7397	24.8043	24.9393	14	13	13	48.9	45.6	45.6	31.263	0	63.673	6455100000	260	Q13243	Q13243	Serine/arginine-rich splicing factor 5	SRSF5	1406	-0.0625	0.660102	0.180389	0.395067	0.0493023	1.30713	-0.00563333	0.975442	0.0107987	-0.123033	0.240999	0.617985	0.419633	0.0321402	1.49295	0.362767
28.8903	28.7102	28.8055	29.1894	29.0287	29.2524	29.2823	29.5361	29.5036	30.1009	30.0095	30.1209	29.0392	29.4626	29.4058	29.4933	29.4023	29.4017	27	21	21	48.5	43	43	39.586	0	235.49	53420000000	584	Q13247	Q13247	Serine/arginine-rich splicing factor 6	SRSF6	1407	-0.500533	0.0246251	1.60862	0.138133	0.422644	0.374025	-0.354833	0.0137081	1.86302	-0.636433	0.00184139	2.73485	-0.1299	0.393999	0.404505	-0.2756
28.0117	28.188	28.062	26.6123	26.8069	26.4776	27.4004	27.6864	27.5204	26.4877	26.2844	26.1524	29.0701	28.7593	28.8588	27.0632	27.2127	26.868	34	34	34	48.7	48.7	48.7	88.549	0	323.31	25160000000	647	Q13263	Q13263	Transcription intermediary factor 1-beta	TRIM28	1409	-0.808833	0.00156022	2.80681	-1.36033	0.000387114	3.41216	1.45497	0.000182261	3.73931	1.22757	0.000660738	3.17997	1.8481	0.000167272	3.77658	-0.4157
33.0083	33.0024	32.8817	32.8746	32.4966	32.5228	32.7672	32.9378	32.6924	33.0246	32.8801	32.654	32.3083	32.5544	32.5865	32.7647	32.8452	32.5829	40	34	34	67.8	61.4	61.4	52.164	0	323.31	535300000000	3355	Q13283	Q13283	Ras GTPase-activating protein-binding protein 1	G3BP1	1410	0.481067	0.00773001	2.11182	0.316067	0.0501965	1.29933	0.3328	0.0608988	1.21539	-0.0537667	0.700418	0.154643	-0.247867	0.101964	0.991552	-0.0996
28.6381	28.401	28.6	27.6483	27.6095	27.7781	28.7428	28.935	28.7964	28.637	28.1594	28.0292	27.8346	28.9326	29.0625	27.0573	27.2228	27.3226	39	25	22	62.6	41.8	40.4	70.782	0	157.82	15940000000	347	Q13310	Q13310	Polyadenylate-binding protein 4	PABPC4	1412	-0.0635333	0.880413	0.0553135	0.214833	0.614246	0.211658	0.867733	0.00063229	3.19908	0.549533	0.0468231	1.32954	1.409	0.0238307	1.62286	0.477733
23.1919	21.4703	23.1924	22.7356	23.2968	23.439	22.7573	23.1912	23.046	22.682	22.8332	23.3097	23.7013	23.928	23.3825	23.3527	23.7011	23.3195	13	10	8	20.4	16.8	12.9	80.785	0	24.781	647190000	83	Q13330	Q13330	Metastasis-associated protein MTA1	MTA1	1414	-1.0524	0.151851	0.818583	-0.672433	0.0296806	1.52753	-0.538933	0.428815	0.36773	0.0565333	0.816466	0.0880619	0.212833	0.346842	0.459869	-0.300633
23.58	23.1222	22.8671	23.0926	22.7703	22.9419	23.2774	23.0079	23.0635	21.9802	20.4104	20.8769	23.9042	21.4406	20.9931	22.8375	23.4349	23.1414	9	9	9	39.7	39.7	39.7	36.501	0	42.956	802110000	41	Q13347	Q13347	Eukaryotic translation initiation factor 3 subunit I	EIF3I	1415	1.07713	0.310662	0.507712	1.00363	0.331389	0.479662	0.254833	0.327022	0.485423	2.0271	0.0127555	1.8943	-1.0253	0.328143	0.483937	-0.203
24.8074	24.9025	24.863	24.9797	24.9198	24.4792	24.1644	24.1602	24.2124	24.2394	24.2896	24.3489	25.1982	25.1801	25.0458	24.9517	24.9559	24.7756	14	14	10	16.2	16.2	13.4	119.06	0	51.813	2595000000	166	Q13367	Q13367	AP-3 complex subunit beta-2	AP3B2	1417	-0.283733	0.00688776	2.16192	-0.962367	4.60931e-05	4.33636	0.0647333	0.706815	0.150694	-0.113633	0.0337329	1.47195	0.246967	0.031927	1.49584	-0.1015
23.6978	24.13	24.1188	20.5599	23.6596	24.0933	23.5688	23.823	23.8279	21.9939	21.7083	21.1508	21.9415	21.7214	21.8594	24.6143	22.1553	23.0314	9	9	9	27.6	27.6	27.6	71.456	0	171.53	1554000000	55	Q13409	Q13409	Cytoplasmic dynein 1 intermediate chain 2	DYNC1I2	1421	2.14143	0.000163414	3.78671	1.89913	5.91561e-05	4.228	1.21127	0.340949	0.46731	2.12223	0.00126147	2.89912	-1.42623	0.119587	0.922316	-0.496067
28.1045	28.2015	28.2723	28.2442	28.5106	28.5266	28.4454	28.5281	28.3358	28.8589	29.0034	28.638	28.643	28.2535	28.3158	28.1741	28.5168	28.5084	27	27	27	33.3	33.3	33.3	88.616	0	323.31	31589000000	989	Q13427	Q13427	Peptidyl-prolyl cis-trans isomerase G	PPIG	1424	-0.211333	0.179933	0.74489	0.0323333	0.819902	0.0862381	-0.234367	0.0866687	1.06214	-0.397	0.0296697	1.52769	0.00433333	0.980343	0.00862179	0.0273667
31.9443	32.1115	32.3219	32.4496	32.7954	32.3038	32.0679	32.2666	32.068	32.3188	32.6356	32.3718	32.6392	32.1456	32.4522	33.0497	32.9912	33.1188	101	101	101	58.7	58.7	58.7	152.1	0	323.31	522700000000	4724	Q13428	Q13428	Treacle protein	TCOF1	1425	-0.286433	0.188019	0.725799	-0.278167	0.153883	0.812809	-0.390367	0.098762	1.00541	-0.3079	0.059805	1.22326	-0.6409	0.0124966	1.90321	-0.536967
30.2125	30.0048	30.2913	30.7105	30.729	30.7223	30.2966	30.4161	30.2881	31.0791	30.9278	31.0009	31.0845	30.7107	30.731	30.6109	30.6623	30.5218	65	65	65	62.6	62.6	62.6	100.23	0	323.31	123070000000	2962	Q13435	Q13435	Splicing factor 3B subunit 2	SF3B2	1427	-0.672533	0.0105679	1.97601	-0.508467	0.0165916	1.78011	-0.551067	0.00299782	2.52319	-0.669	0.00037141	3.43015	0.243733	0.12986	0.886523	0.122267
20.4495	25.6095	25.1255	24.9697	25.0406	25.3462	25.1103	25.4983	24.8152	21.525	25.0779	25.0437	23.605	22.5671	20.5216	22.6174	22.3508	22.6772	1	1	1	2.8	2.8	2.8	69.899	0.0095171	2.1808	4737500000	47	Q13490	Q13490	Baculoviral IAP repeat-containing protein 2	BIRC2	1429	1.49693	0.470067	0.327841	2.91003	0.0348918	1.45728	-1.39067	0.446601	0.35008	1.25907	0.351541	0.454025	-0.317233	0.745317	0.127659	2.57037
22.6585	22.7889	22.4709	22.7898	22.8957	22.5723	22.5707	22.7515	22.4815	22.3578	22.6941	22.6194	21.2948	21.4216	21.3111	22.5195	22.5556	21.4728	2	2	2	17.4	17.4	17.4	15.564	0.00085106	4.8537	270820000	18	Q13503	Q13503	Mediator of RNA polymerase II transcription subunit 21	MED21	1431	1.29693	0.000208109	3.68171	1.25873	0.000144134	3.84123	-0.113167	0.441467	0.355101	0.0441333	0.749926	0.124981	-0.840133	0.0783986	1.10569	0.569967
30.1257	30.3714	30.2071	30.148	30.2992	30.3837	30.1132	29.9313	30.1355	29.7059	29.7963	30.0012	28.85	29.1184	28.8747	29.0484	29.0168	29.1934	33	19	15	70.9	50.4	45.8	50.432	0	323.31	179980000000	1776	Q13509	Q13509	Tubulin beta-3 chain	TUBB3	1432	1.28703	0.000328045	3.48407	1.1123	0.000489238	3.31048	-0.0422333	0.694135	0.158556	0.225533	0.106621	0.972155	-0.1385	0.24392	0.612752	1.19077
30.1122	30.0356	30.1449	30.129	30.2105	30.0602	30.2008	30.2803	30.0368	30.6197	30.4724	30.2959	30.5728	30.5238	30.5782	30.4913	30.4897	30.2327	48	48	48	35.7	35.7	35.7	116.99	0	323.31	134620000000	2308	Q13523	Q13523	Serine/threonine-protein kinase PRP4 homolog	PRPF4B	1433	-0.4607	0.000232274	3.634	-0.385633	0.00638777	2.19465	-0.0356667	0.546345	0.262533	-0.290033	0.0696908	1.15682	0.1537	0.154406	0.811336	-0.271333
23.8321	23.7632	24.0656	23.6562	23.603	23.0506	23.0943	23.1822	23.2666	22.6359	22.4535	23.1236	23.9189	23.9419	23.8804	23.6008	23.7769	23.3215	8	8	8	65	65	65	18.243	0	63.442	1362900000	113	Q13526	Q13526	Peptidyl-prolyl cis-trans isomerase NIMA-interacting 1	PIN1	1434	-0.0267667	0.788328	0.103293	-0.7327	0.000157266	3.80337	0.450367	0.103292	0.985934	0.443367	0.0978633	1.00938	0.347333	0.0602963	1.21971	-0.1298
21.988	21.2485	21.48	22.3756	22.1928	20.9226	22.0828	20.2893	21.1908	20.6855	22.0896	21.2874	24.9557	25.0457	25.2493	24.2987	23.9113	24.4483	11	4	4	27	10	10	55.102	0	8.1799	613860000	50	Q13547;O15379	Q13547	Histone deacetylase 1	HDAC1	1435	-3.5114	0.000116905	3.93217	-3.89593	0.00175968	2.75457	-0.258167	0.637049	0.195827	-0.166533	0.812778	0.0900279	0.864133	0.00899342	2.04607	-2.3891
24.2973	24.5198	24.3449	22.0521	21.3086	20.5769	24.2153	24.196	24.1218	23.0389	23.0316	23.5751	25.0268	25.3569	24.991	24.6025	24.638	23.6116	14	14	8	28.7	28.7	16.6	56.369	0	74.5	2370500000	121	Q13557;Q9UQM7	Q13557	Calcium/calmodulin-dependent protein kinase type II subunit delta	CAMK2D	1437	-0.737567	0.00541116	2.26671	-0.9472	0.00138861	2.85742	3.0748	0.00204498	2.68931	0.9625	0.00615966	2.21044	0.840867	0.0774741	1.11084	-2.9715
23.758	23.7505	23.9802	23.5568	23.7231	23.5322	23.6823	23.3847	23.5546	19.8667	21.1421	20.1998	22.8832	22.06	21.8058	21.9475	22.9893	22.2616	15	15	15	35.4	35.4	35.4	44.23	0	69.575	1415400000	74	Q13561	Q13561	Dynactin subunit 2	DCTN2	1438	1.5799	0.00908073	2.04188	1.29087	0.0184998	1.73283	0.225533	0.0791869	1.10135	3.13767	0.00131516	2.88102	-0.1498	0.755022	0.122041	1.20457
28.6486	28.5104	28.8379	29.891	30.1177	29.7152	29.0563	29.221	29.102	30.1122	30.2113	30.1915	29.4492	29.1141	29.0323	28.9759	29.162	28.928	40	40	40	68.3	68.3	68.3	61.494	0	323.31	46329000000	1307	Q13573	Q13573	SNW domain-containing protein 1	SNW1	1441	-0.5329	0.0285194	1.54486	-0.0721	0.625694	0.203638	-1.24233	0.00116827	2.93246	-1.04523	5.45139e-05	4.26349	0.176567	0.293538	0.532335	0.886
28.2909	28.0819	28.6999	28.7465	28.9338	28.7357	28.8009	28.9315	29.0451	29.3987	29.3938	29.4321	29.1856	28.958	29.2559	28.7865	28.754	28.9064	25	22	22	50.7	44.3	44.3	32.688	0	232.98	36668000000	752	Q13595	Q13595	Transformer-2 protein homolog alpha	TRA2A	1443	-0.7756	0.018627	1.72986	-0.207333	0.143837	0.84213	-0.447767	0.0806478	1.09341	-0.482367	0.00252567	2.59762	0.317533	0.0348685	1.45757	-0.0103
24.9028	24.1878	24.6355	25.0978	23.9714	23.681	21.8344	21.7589	21.3481	23.5081	23.6781	21.5192	21.23	24.8494	24.9187	25.9207	22.6774	24.5905	7	7	7	18.2	18.2	18.2	55.827	0	23.707	2551600000	104	Q13610	Q13610	Periodic tryptophan protein 1 homolog	PWP1	1446	0.909333	0.50269	0.2987	-2.0189	0.175376	0.75603	0.3253	0.534962	0.271677	-1.25467	0.151646	0.819169	-0.730167	0.660021	0.180442	-0.146133
24.2752	24.2153	24.4504	24.9534	25.1231	25.1712	24.0389	24.0456	23.9881	25.025	24.9552	25.0024	24.9754	25.451	25.775	24.5653	24.6478	25.05	13	13	13	18.4	18.4	18.4	78.507	0	36.571	1155200000	87	Q13769	Q13769	THO complex subunit 5 homolog	THOC5	1448	-1.08683	0.0110029	1.95849	-1.37627	0.00410604	2.38658	-0.768933	0.00135146	2.8692	-0.97	3.81593e-06	5.4184	0.6461	0.079509	1.09958	0.3282
27.0322	27.3511	26.6387	25.9334	25.9599	26.3096	27.4787	27.2355	27.3774	24.7628	24.9452	25.3654	21.9447	25.3013	24.9208	20.9118	23.124	21.5026	62	62	62	28.5	28.5	28.5	284.54	0	323.31	14803000000	491	Q13813	Q13813	Spectrin alpha chain, non-erythrocytic 1	SPTAN1	1449	2.95173	0.0524081	1.2806	3.30827	0.0358455	1.44557	0.9397	0.017088	1.76731	2.3394	0.000259625	3.58565	2.20947	0.151955	0.818284	4.2215
25.2492	25.2716	25.3515	25.5104	25.2972	25.2179	25.2456	25.225	25.1224	25.2545	25.1734	25.0568	25.4356	25.5404	25.2435	25.0993	25.4092	25.3432	23	23	23	32.8	32.8	32.8	83.654	0	83.491	4878100000	308	Q13823	Q13823	Nucleolar GTP-binding protein 2	GNL2	1450	-0.115733	0.278218	0.555615	-0.208833	0.092634	1.03323	-0.0510667	0.611004	0.213956	0.0361	0.627883	0.202121	0.1226	0.393126	0.405468	0.0579333
27.84	27.6149	27.7267	28.1665	28.0365	28.4107	28.2907	28.3173	28.3662	28.7666	28.5686	28.6364	27.026	27.6885	27.8999	27.3848	27.1974	27.19	22	22	12	72.7	72.7	47.9	48.991	0	323.31	16544000000	427	Q13838	Q13838	Spliceosome RNA helicase DDX39B	DDX39B	1452	0.189067	0.524017	0.280655	0.7866	0.0408323	1.389	-0.477367	0.0200451	1.69799	-0.332467	0.00589167	2.22976	0.280733	0.35851	0.445499	0.947167
26.2226	26.3693	26.0518	26.2609	26.2959	26.4519	26.3198	25.7734	25.8342	26.4778	26.7061	26.5426	22.6406	22.3823	22.1725	23.5247	21.7158	22.3872	36	3	3	81.1	12.4	12.4	49.906	0	64.841	7821800000	71	Q13885;A6NNZ2	Q13885	Tubulin beta-2A chain	TUBB2A	1455	3.8161	1.99874e-05	4.69924	3.57733	8.30781e-05	4.08051	-0.121667	0.326544	0.486058	-0.5997	0.0320243	1.49452	-0.1441	0.804537	0.094454	3.79367
22.6893	20.6003	20.6962	23.8984	23.8806	23.6455	20.4541	21.6826	22.1013	20.8318	23.5244	22.0885	22.2705	22.5727	21.2419	23.8378	24.226	24.9846	22	17	17	18.3	14.8	14.8	164.92	0	61.805	1196300000	83	Q14004	Q14004	Cyclin-dependent kinase 13	CDK13	1458	-0.699767	0.426382	0.370201	-0.6157	0.388918	0.410142	-2.47957	0.0224421	1.64894	-0.735567	0.4695	0.328364	-2.3211	0.0115025	1.93921	-0.5413
24.0429	24.187	24.075	23.2659	23.3867	23.6516	24.1202	24.2132	24.5251	21.7335	21.562	20.7863	22.5131	21.3693	22.7583	22.4207	21.7241	21.7598	16	16	16	12.7	12.7	12.7	225.49	0	69.674	1181700000	59	Q14008	Q14008	Cytoskeleton-associated protein 5	CKAP5	1459	1.88807	0.0117982	1.92819	2.0726	0.00962202	2.01673	0.6669	0.00544562	2.26395	2.92557	0.000757487	3.12062	0.245367	0.639027	0.194481	1.46653
25.4151	25.0044	25.3158	25.3103	25.2419	25.2906	24.6375	25.4705	25.4123	26.219	26.3965	25.8311	25.5816	25.4726	25.7198	26.4708	25.3635	26.3611	9	9	9	60.5	60.5	60.5	18.648	0	203.93	4157000000	224	Q14011	Q14011	Cold-inducible RNA-binding protein	CIRBP	1460	-0.346233	0.0725414	1.13941	-0.4179	0.207016	0.683995	-0.0358333	0.789216	0.102804	-0.975433	0.0367438	1.43482	-0.4738	0.257857	0.588622	-0.7842
27.6595	27.0313	27.2633	27.6321	26.8477	28.0048	28.05	27.9995	27.9693	28.5555	28.0977	28.3327	27.1798	27.4018	27.3117	27.0332	27.3449	26.9361	18	17	17	43.4	41.1	41.1	38.434	0	192.3	15927000000	417	Q14103	Q14103	Heterogeneous nuclear ribonucleoprotein D0	HNRNPD	1462	0.0202667	0.921987	0.0352754	0.7085	0.000496693	3.30391	-0.176833	0.671581	0.172901	-0.322367	0.0742579	1.12926	0.193033	0.237646	0.62407	0.390133
24.4954	22.0823	24.7031	24.6343	25.3695	24.4912	24.9294	24.654	24.6393	24.1231	24.9645	24.8382	26.6384	25.9905	25.8085	26.1394	27.1707	26.6374	49	28	28	49.1	31.7	31.7	107.47	0	100.77	3250300000	248	Q14151	Q14151	Scaffold attachment factor B2	SAFB2	1466	-2.38553	0.0531536	1.27447	-1.4049	0.00641003	2.19314	-1.0714	0.292224	0.534284	0.0989667	0.740214	0.130643	-0.503367	0.266349	0.574549	-1.8175
24.1249	24.069	24.9341	21.1489	24.3228	24.6497	23.7541	24.2994	23.4945	25.555	23.8254	25.3022	24.6603	25.0224	25.2407	25.1341	24.7613	24.1902	40	40	40	31.3	31.3	31.3	166.57	0	88.274	3662000000	213	Q14152	Q14152	Eukaryotic translation initiation factor 3 subunit A	EIF3A	1467	-0.598467	0.140984	0.85083	-1.12513	0.0181257	1.7417	1.0022	0.433009	0.363503	-1.04487	0.15085	0.821454	0.279267	0.435327	0.361185	-1.3214
27.0453	26.7086	26.6292	23.3114	21.3032	21.6592	26.707	26.9672	27.0342	22.643	23.6739	22.5095	25.4863	26.0558	26.3248	23.0828	21.5446	21.0858	20	20	20	30.7	30.7	30.7	114.53	0	185.96	2792700000	145	Q14157	Q14157	Ubiquitin-associated protein 2-like	UBAP2L	1469	0.838733	0.0393395	1.40517	0.947167	0.0237298	1.62471	4.7031	0.00173811	2.75992	3.96067	0.000484551	3.31466	4.05123	0.00342446	2.46541	0.186867
24.408	24.1401	24.9165	24.0488	24.6586	24.1081	24.6379	24.4443	23.448	24.9896	23.9057	24.3896	24.9018	24.5612	24.9292	24.2456	23.5767	21.4174	9	9	9	34.2	34.2	34.2	32.233	0	45.894	1876100000	143	Q14165	Q14165	Malectin	MLEC	1471	-0.3092	0.294646	0.530699	-0.620667	0.184174	0.734772	0.216367	0.509635	0.292741	-0.251567	0.6306	0.200246	1.7175	0.116983	0.931879	1.19193
27.6031	27.5467	27.7102	27.2237	27.4737	27.054	26.9269	26.6574	27.0173	26.229	26.3601	26.4108	27.2724	26.9863	26.8799	26.8983	27.2603	26.8435	32	32	28	77.8	77.8	72.4	62.183	0	323.31	19614000000	720	Q14194	Q14194	Dihydropyrimidinase-related protein 1	CRMP1	1474	0.5738	0.0105656	1.97611	-0.179	0.324394	0.488927	0.369533	0.047771	1.32084	0.5339	0.011549	1.93745	0.0455	0.808331	0.0924106	0.249767
25.8406	25.9847	26.0276	25.4173	25.7521	25.6082	25.1511	24.9792	25.1581	24.3551	24.0609	24.2601	25.3199	25.2028	25.3048	24.911	25.3909	24.7385	23	18	18	56.1	49.5	49.5	61.963	0	144.18	6368900000	312	Q14195;Q14117	Q14195	Dihydropyrimidinase-related protein 3	DPYSL3	1475	0.675133	0.000560331	3.25156	-0.1797	0.0600131	1.22175	0.358433	0.033119	1.47992	0.870767	0.00113678	2.94432	0.262367	0.257	0.590067	0.579067
24.122	23.859	23.4731	23.2703	22.5063	23.7593	24.3374	23.9575	24.3008	23.8716	24.2792	23.957	21.3575	21.3487	22.2272	21.7454	22.2674	21.7321	23	23	23	21.4	21.4	21.4	141.69	0	174.71	2367400000	107	Q14203	Q14203	Dynactin subunit 1	DCTN1	1477	2.17357	0.00331415	2.47963	2.5541	0.00126551	2.89773	0.6394	0.19425	0.711638	0.162633	0.401213	0.396625	-0.2705	0.471471	0.326545	1.26367
28.1114	28.4489	27.9297	27.9626	28.153	28.1176	28.2779	28.1714	28.3549	27.4608	27.732	27.7298	27.3772	27.3551	27.1195	27.2417	27.21	27.1361	212	212	212	55.7	55.7	55.7	532.4	0	323.31	48950000000	1977	Q14204	Q14204	Cytoplasmic dynein 1 heavy chain 1	DYNC1H1	1478	0.8794	0.00706876	2.15066	0.984133	0.000555874	3.25502	0.0856	0.627162	0.20262	0.6272	0.00388865	2.4102	0.088	0.37487	0.42612	0.8818
20.7053	24.8298	22.2268	23.7839	22.9817	23.3336	23.3554	23.0709	23.8813	23.669	23.94	23.3955	25.6926	24.6743	24.5201	26.4385	26.7744	26.7494	22	19	19	30.4	29.2	29.2	84.051	0	68.704	1561600000	91	Q14244	Q14244	Ensconsin	MAP7	1481	-2.37503	0.132323	0.878364	-1.52647	0.0251951	1.59868	-0.7791	0.559768	0.251992	-0.2323	0.460333	0.336928	-1.69177	0.0115752	1.93647	-3.2877
24.1216	24.787	24.2736	24.6523	24.8466	24.9357	22.8188	23.3523	23.9442	21.2825	22.4414	22.1576	22.9484	23.4291	21.1705	22.1258	23.2955	21.3246	20	20	20	43.6	43.6	43.6	61.585	0	144.57	3437300000	110	Q14247	Q14247	Src substrate cortactin	CTTN	1482	1.87807	0.0585703	1.23232	0.855767	0.323105	0.490656	-0.417467	0.128011	0.892752	1.41127	0.0415418	1.38151	0.267367	0.779795	0.10802	2.5629
23.8166	23.2856	23.8971	23.3408	22.5577	23.1067	23.9184	23.7602	23.321	24.0765	23.9362	23.5347	24.8806	22.8479	21.9813	25.589	23.6713	23.3204	12	12	12	49.8	49.8	49.8	36.876	0	193.57	2978100000	166	Q14257	Q14257	Reticulocalbin-2	RCN2	1484	0.429833	0.650937	0.186461	0.429933	0.649865	0.187177	0.6647	0.0918687	1.03683	-0.1826	0.491563	0.30842	-0.956967	0.437788	0.358736	-1.19183
25.9007	25.9666	25.8186	23.8435	24.0329	23.8813	27.9793	27.4372	27.8085	24.1643	24.2378	24.1505	23.7899	24.6988	24.5422	21.4157	22.9866	22.0518	55	46	46	24.2	21.5	21.5	291.02	0	323.31	7642000000	357	Q14315	Q14315	Filamin-C	FLNC	1485	1.55167	0.00544202	2.26424	3.39803	0.000461464	3.33586	1.97607	1.04727e-05	4.97994	3.55747	2.56344e-05	4.59118	2.19227	0.0149331	1.82585	1.76787
22.244	22.2435	22.3059	22.8133	20.6481	21.7597	22.2023	22.2588	22.3254	21.8951	21.8689	21.8097	22.7284	21.8657	21.5195	20.9562	21.5134	22.6372	4	4	4	13.6	13.6	13.6	44.561	0	17.367	277310000	26	Q14318	Q14318	Peptidyl-prolyl cis-trans isomerase FKBP8	FKBP8	1486	0.2266	0.563257	0.249293	0.2243	0.56824	0.245468	0.5241	0.449211	0.34755	0.404267	0.0007545	3.12234	0.3356	0.612173	0.213126	0.0381
23.5356	24.1508	24.0689	23.693	24.2565	23.8876	23.5401	24.4695	24.4532	25.0991	23.7553	23.7099	24.6852	25.6382	25.5832	25.0562	24.0627	24.3796	11	11	11	33.3	33.3	33.3	29.172	0	40.746	1536000000	133	Q14331	Q14331	Protein FRG1	FRG1	1487	-1.38377	0.0191082	1.71878	-1.14793	0.0578644	1.23759	-0.0272667	0.919674	0.0363663	-0.0338333	0.95386	0.0205154	0.8027	0.132463	0.877907	-0.5538
29.8269	29.6795	29.3494	29.7327	29.2188	30.0618	30.1301	30.1575	30.0394	30.086	29.9041	30.0116	28.2325	29.0553	29.1455	29.0124	29.3285	29.1199	26	26	26	35.5	35.5	35.5	78.365	0	323.31	63846000000	920	Q14444	Q14444	Caprin-1	CAPRIN1	1489	0.8075	0.0667419	1.1756	1.2979	0.0113784	1.94392	-0.0525	0.861861	0.0645626	0.108433	0.164069	0.784973	-0.3425	0.324205	0.489181	0.5175
31.1817	30.9359	31.1532	31.1747	31.0497	30.6382	30.7418	30.6959	30.3964	30.9469	31.1728	30.6877	30.6659	30.59	30.4251	31.0186	31.4522	31.0232	35	35	35	54.5	54.5	54.5	59.379	0	323.31	144690000000	1671	Q14498;Q86U06	Q14498	RNA-binding protein 39	RBM39	1490	0.529933	0.00730713	2.13625	0.0510333	0.713709	0.146479	0.136067	0.491085	0.308844	-0.324433	0.140936	0.850979	-0.604333	0.0196373	1.70692	-0.210467
27.2141	27.2688	27.1458	27.732	27.5958	27.3932	27.05	27.1507	26.8792	27.6506	27.6644	27.2391	28.4856	28.1324	28.0746	28.6014	28.4727	28.3288	31	30	30	29.8	29.1	29.1	139.31	0	323.31	13730000000	648	Q14562	Q14562	ATP-dependent RNA helicase DHX8	DHX8	1493	-1.0213	0.00155945	2.80703	-1.20423	0.00133735	2.87375	-0.3641	0.0253781	1.59554	-0.4914	0.0375657	1.42521	-0.236767	0.191167	0.718588	-0.893967
26.1865	25.7612	25.7649	25.6734	25.3122	25.1888	26.1848	26.2041	26.1213	26.1734	25.8633	25.92	24.3773	25.7024	25.403	22.388	21.6798	22.5079	20	7	7	48.2	28.3	28.3	39.547	0	70.126	2170100000	67	Q14576	Q14576	ELAV-like protein 3	ELAVL3	1495	0.7433	0.155451	0.808407	1.00917	0.066031	1.18025	0.512733	0.0646506	1.18943	0.1845	0.134523	0.871204	2.969	0.00339819	2.46875	3.19957
20.5925	21.376	21.432	23.843	20.8811	21.0025	20.7344	22.5365	21.2571	21.881	20.5072	21.332	26.199	26.2292	26.2055	26.5583	25.8705	26.284	6	6	6	4.9	4.9	4.9	103.36	0	125.84	1439800000	76	Q14624	Q14624	Inter-alpha-trypsin inhibitor heavy chain H4;70 kDa inter-alpha-trypsin inhibitor heavy chain H4;35 kDa inter-alpha-trypsin inhibitor heavy chain H4	ITIH4	1497	-5.07773	4.78655e-05	4.31998	-4.7019	0.000926908	3.03296	-0.775367	0.483422	0.315673	0.269267	0.707404	0.150333	-0.0263667	0.901536	0.0450168	-4.32873
27.0138	26.8824	26.8391	23.8696	21.9499	23.7643	26.7784	27.0283	26.613	24.2034	24.6838	24.0628	26.917	26.6302	26.4868	22.5945	22.8601	22.8109	17	17	14	18.6	18.6	16.2	126.47	0	179.49	3020700000	115	Q14671	Q14671	Pumilio homolog 1	PUM1	1499	0.233767	0.163001	0.787811	0.128567	0.502895	0.298523	3.71717	0.00401672	2.39613	2.4899	0.00036892	3.43307	3.92283	1.28707e-05	4.8904	0.439433
21.5876	22.1439	21.6002	22.6495	20.3091	22.1585	23.8598	21.5224	20.8378	22.2755	22.7326	23.0393	22.7161	22.2711	22.3692	20.6602	22.6687	22.5084	11	11	11	9.7	9.7	9.7	143.23	0	23.622	629170000	66	Q14683	Q14683	Structural maintenance of chromosomes protein 1A	SMC1A	1502	-0.6749	0.0413887	1.38312	-0.3788	0.703065	0.153004	0.0715333	0.927225	0.0328148	-0.609133	0.552844	0.257398	0.506367	0.484758	0.314475	-0.240067
26.0173	26.1913	25.8596	26.7203	26.6085	26.6251	25.2843	25.7219	25.4108	26.3189	26.4726	26.0801	26.2295	25.5162	25.2903	26.7794	26.7179	27.1822	33	33	33	51.1	51.1	51.1	84.427	0	305.82	15664000000	549	Q14684	Q14684	Ribosomal RNA processing protein 1 homolog B	RRP1B	1503	0.344067	0.313677	0.503517	-0.206333	0.543899	0.264482	-0.628567	0.00351059	2.45462	-0.8182	0.00911534	2.04023	-1.2145	0.0188472	1.72475	-0.241867
21.9462	20.925	19.85	22.0197	21.3781	21.4399	23.7263	23.536	23.6561	23.6309	23.0005	23.513	21.8448	22.1849	21.929	22.3465	21.8115	21.8808	15	15	15	10.1	10.1	10.1	208.7	0	49.728	661670000	60	Q14690	Q14690	Protein RRP5 homolog	PDCD11	1504	-1.07917	0.153527	0.813816	1.65323	0.000142611	3.84585	-0.7055	0.331348	0.479715	0.258	0.269246	0.56985	-0.0267	0.898563	0.0464514	-0.400367
29.991	30.0162	29.7086	29.9673	29.5999	29.7607	30.1074	30.2347	30.1138	30.2855	30.1541	30.1012	29.2236	29.4233	29.4249	29.6664	29.7027	29.5525	37	37	37	65	65	65	87.133	0	323.31	65060000000	1163	Q14694	Q14694	Ubiquitin carboxyl-terminal hydrolase 10	USP10	1506	0.548	0.0100275	1.99881	0.7947	0.000539149	3.26829	0.1293	0.422977	0.373683	-0.0283	0.701406	0.154031	-0.283267	0.0246794	1.60767	0.135433
21.3927	21.4409	21.2335	23.2604	23.0088	22.8241	20.7068	21.0212	21.6657	20.4885	20.4201	21.7129	24.1305	23.6227	23.6061	24.9846	23.9738	23.7574	15	15	15	23.6	23.6	23.6	106.87	0	113.78	1154700000	85	Q14697	Q14697	Neutral alpha-glucosidase AB	GANAB	1507	-2.43073	0.000186295	3.7298	-2.6552	0.00130367	2.88483	-1.6754	0.00028823	3.54026	0.2574	0.637748	0.195351	-0.452167	0.337676	0.471499	-1.2075
25.7895	25.9587	26.0754	26.1231	25.9917	26.0765	25.0169	25.051	25.3006	25.4454	25.8162	25.5622	26.6726	26.298	26.3829	26.6147	27.0495	26.9087	13	13	13	20	20	20	70.702	0	79.109	7017500000	310	Q14739	Q14739	Lamin-B receptor	LBR	1508	-0.509967	0.0221788	1.65406	-1.32833	0.000776095	3.11009	-0.122567	0.251329	0.599757	-0.4851	0.026485	1.577	-0.406467	0.076319	1.11737	-0.793867
25.5436	25.6728	25.8229	25.5148	25.6409	25.4107	24.8665	25.2167	25.1391	24.698	25.1581	25.2163	27.1571	26.7282	26.7949	26.525	26.6039	26.7086	21	18	16	13.2	12.2	10.6	218	0	148.74	3872400000	223	Q14839	Q14839	Chromodomain-helicase-DNA-binding protein 4	CHD4	1511	-1.21363	0.00146423	2.83439	-1.8193	0.000435805	3.36071	0.157633	0.206303	0.685494	0.0499667	0.810706	0.0911369	0.2809	0.121842	0.914204	-1.09037
24.4185	24.1709	24.8454	24.4153	24.9159	24.3613	24.3915	24.3789	24.4259	24.1029	25.3835	24.9487	26.2703	25.3592	24.94	24.9173	25.0333	25.367	27	27	27	17.5	17.5	17.5	220.62	0	131.21	2717800000	232	Q14966	Q14966	Zinc finger protein 638	ZNF638	1516	-1.0449	0.0761174	1.11852	-1.1244	0.0458561	1.3386	-0.0859	0.761664	0.118237	-0.412933	0.334035	0.476209	0.4173	0.371703	0.429804	-0.5417
23.5578	24.4269	23.7703	23.8697	24.0341	23.7409	24.3333	24.096	24.2297	21.6883	21.6794	22.6014	21.4171	21.7067	21.1976	22.4717	23.5205	22.4938	18	18	18	26.4	26.4	26.4	97.169	0	143.79	2506700000	94	Q14974	Q14974	Importin subunit beta-1	KPNB1	1517	2.47787	0.00117621	2.92951	2.7792	6.87964e-05	4.16243	0.0367667	0.900097	0.0457107	2.22997	0.00206364	2.68537	-1.3882	0.0209955	1.67787	1.0529
25.2231	25.4179	25.4589	26.9724	27.5752	27.4329	24.3901	24.4861	23.6026	26.343	26.601	26.6002	25.4375	25.0827	25.4007	25.9869	27.2591	27.168	36	36	36	39.1	39.1	39.1	73.602	0	303.32	13468000000	497	Q14978	Q14978	Nucleolar and coiled-body phosphoprotein 1	NOLC1	1518	0.0596667	0.679333	0.167918	-1.14737	0.0190523	1.72005	-1.9602	0.000560868	3.25114	-2.35513	0.00129605	2.88738	-1.4977	0.0243489	1.61352	0.522167
29.2226	29.4019	28.9645	29.0649	28.8972	29.1871	29.6412	29.7318	29.7266	29.5676	29.3658	29.4558	28.9833	29.6639	29.538	29.081	29.3531	29.4144	159	159	158	67.1	67.1	67.1	238.26	0	323.31	90139000000	3318	Q14980	Q14980	Nuclear mitotic apparatus protein 1	NUMA1	1519	-0.198733	0.462086	0.335277	0.3048	0.222305	0.653052	0.1466	0.390099	0.408825	0.2368	0.0222772	1.65214	0.112233	0.654956	0.183788	-0.2331
26.6116	27.0473	26.7776	27.6875	27.5219	27.7808	27.6267	27.8303	27.7915	28.6828	28.3576	28.4907	26.8983	27.2423	27.3697	27.4126	27.3136	27.4723	30	30	30	73.7	73.7	73.7	44.243	0	323.31	21083000000	646	Q15007	Q15007	Pre-mRNA-splicing regulator WTAP	WTAP	1522	-0.357933	0.132046	0.879274	0.5794	0.019736	1.70474	-0.851233	0.0045103	2.34579	-0.760867	0.00254803	2.5938	-0.2294	0.196558	0.70651	0.2639
25.501	25.6366	25.9313	25.1805	25.6164	25.0844	24.9708	25.3931	25.2648	24.7923	24.978	24.8924	26.702	25.9768	26.2835	25.2423	25.4769	25.7596	14	14	14	18.1	18.1	18.1	109.93	0	123.84	4566000000	188	Q15020	Q15020	Squamous cell carcinoma antigen recognized by T-cells 3	SART3	1525	-0.631133	0.0619764	1.20777	-1.1112	0.0104642	1.98029	0.395867	0.128643	0.890613	0.322	0.0770593	1.11317	0.827833	0.0326109	1.48664	-0.199167
21.6117	21.8093	23.5235	25.1004	25.353	25.6391	26.1532	26.3197	25.8409	25.2023	25.8297	25.4106	22.1589	21.2641	22.2011	21.4271	21.941	21.9518	1	1	1	2.2	2.2	2.2	81.535	0.0034247	3.1303	7765600000	57	Q15027	Q15027	Arf-GAP with coiled-coil, ANK repeat and PH domain-containing protein 1	ACAP1	1528	0.440133	0.552505	0.257664	4.2299	0.000229776	3.6387	-3.04933	0.00824283	2.08392	0.623733	0.0546117	1.26271	0.1014	0.787127	0.103955	3.59087
28.4652	28.5209	28.4647	29.1411	29.308	29.4326	29.189	29.2516	29.1864	30.2133	29.8033	29.9631	27.6875	28.6786	28.8398	27.8227	27.3905	27.8037	68	68	67	75.2	75.2	74.2	109.43	0	323.31	38237000000	1254	Q15029	Q15029	116 kDa U5 small nuclear ribonucleoprotein component	EFTUD2	1529	0.0816333	0.832063	0.0798436	0.807033	0.088988	1.05067	-0.8103	0.000722647	3.14107	-0.784233	0.00293912	2.53178	0.729667	0.132344	0.878294	1.6216
22.201	22.1648	22.9179	20.0778	22.0573	21.157	20.8797	21.9119	22.2627	21.7235	21.7652	21.0302	22.1642	22.481	21.0699	22.5467	22.2862	21.4201	4	4	4	4.7	4.7	4.7	120.69	0	8.1754	102630000	21	Q15032	Q15032	R3H domain-containing protein 1	R3HDM1	1530	0.522867	0.348506	0.45779	-0.220267	0.730361	0.136463	1.33053	0.0993934	1.00264	0.178467	0.728171	0.137767	-0.1793	0.759308	0.119582	-0.986967
21.8911	22.1875	22.593	23.2946	23.6495	21.4065	21.0091	22.772	23.5945	21.7322	22.7259	21.7154	24.5027	23.494	23.5442	24.2434	23.68	21.7416	27	27	27	62.2	62.2	62.2	41.193	0	323.31	16894000000	484	Q15050	Q15050	Ribosome biogenesis regulatory protein homolog	RRS1	1535	-1.6231	0.0136566	1.86466	-1.38843	0.169776	0.770123	-0.559667	0.483338	0.315749	0.4007	0.655465	0.18345	0.6253	0.491041	0.308882	-0.438133
22.666	22.5976	22.5001	21.9336	21.8156	20.5758	22.499	22.5276	22.2175	22.237	22.5776	22.0174	22.5992	22.7745	21.8825	22.01	24.0239	21.7119	4	4	4	11.4	11.4	11.4	48.121	0	28.179	520130000	62	Q15084	Q15084	Protein disulfide-isomerase A6	PDIA6	1539	0.169167	0.574474	0.24073	-0.00403333	0.989578	0.00455001	1.14623	0.0585917	1.23216	0.137367	0.511073	0.291517	-0.1632	0.84364	0.0738427	-1.14027
23.7864	24.428	24.1914	24.1661	24.2694	24.215	21.6376	21.9483	21.7464	20.4541	22.3771	22.6515	21.7797	21.5434	21.2358	23.5473	21.8614	21.8277	14	14	14	73.2	73.2	73.2	25.734	0	123.93	3162900000	118	Q15102	Q15102	Platelet-activating factor acetylhydrolase IB subunit gamma	PAFAH1B3	1540	2.61563	0.000434069	3.36244	0.2578	0.22932	0.639558	-0.0815667	0.689348	0.161562	-0.0501333	0.946132	0.0240482	-0.8925	0.204341	0.689644	1.8047
24.4035	24.7067	24.2069	24.2703	24.1415	24.4737	24.6478	24.3519	25.2273	22.9626	23.3956	23.4397	25.297	21.5811	21.8208	26.2861	21.2651	21.9299	74	74	72	22.7	22.7	21.9	531.78	0	323.31	3052700000	181	Q15149	Q15149	Plectin	PLEC	1542	1.5394	0.272032	0.565379	1.8427	0.207828	0.682295	0.143867	0.456234	0.340813	1.47637	0.00780866	2.10742	-0.260733	0.9016	0.044986	1.1348
23.3652	23.5237	23.4348	22.4773	21.9141	21.5262	23.688	22.8513	23.5886	20.9934	22.0428	21.8953	23.1427	20.6408	22.0784	20.9769	21.5111	23.7303	13	13	13	9.1	9.1	9.1	228.54	0	56.953	568000000	39	Q15154	Q15154	Pericentriolar material 1 protein	PCM1	1543	1.48727	0.109995	0.958628	1.422	0.139069	0.85677	1.4687	0.00630852	2.20007	1.73213	0.0146774	1.83335	-0.1188	0.920051	0.0361882	-0.100233
25.1614	24.7774	24.8526	24.5305	23.9983	24.5801	24.8694	24.2917	24.8527	21.168	21.2394	21.8506	23.7196	24.7877	23.6209	24.0283	24.3158	23.4789	8	8	8	48.1	48.1	48.1	18.697	0	121.25	2803300000	99	Q15185	Q15185	Prostaglandin E synthase 3	PTGES3	1546	0.887733	0.0860243	1.06538	0.628533	0.208018	0.681899	0.560833	0.0634995	1.19723	3.25193	0.000350735	3.45502	0.101733	0.831132	0.0803302	0.428633
27.4997	28.1114	27.7556	27.3071	27.8908	27.6313	27.3011	27.6566	27.7087	28.0542	27.5375	27.2684	28.1343	28.533	29.1606	27.3773	29.0221	29.0527	35	32	31	66.2	65	65	54.231	0	323.31	26261000000	878	Q15233;Q6Y7W6	Q15233	Non-POU domain-containing octamer-binding protein	NONO	1548	-0.8204	0.0775337	1.11051	-1.05383	0.0316002	1.50031	0.179167	0.504941	0.296759	-0.0645667	0.818652	0.0869008	0.125267	0.851836	0.0696442	-0.8743
25.9665	25.598	26.1104	26.9376	26.9581	26.8301	26.3798	26.3124	26.4586	27.1199	27.3722	27.3202	26.2313	25.6118	25.7073	26.2769	26.8114	26.1413	13	13	13	34.8	34.8	34.8	34.208	0	159.86	17485000000	704	Q15287	Q15287	RNA-binding protein with serine-rich domain 1	RNPS1	1551	0.0415	0.874063	0.0584575	0.533467	0.0537628	1.26952	-1.01697	0.00297324	2.52677	-0.887167	0.000538693	3.26866	-0.559733	0.117125	0.931351	0.498733
22.1861	22.4701	22.4353	22.0909	21.8976	20.7945	22.8156	22.8885	22.7334	22.599	22.6014	20.5565	22.829	22.4805	21.3975	21.8936	22.9249	22.7512	14	14	14	17.3	17.3	17.3	115.42	0	61.643	569260000	48	Q15334	Q15334	Lethal(2) giant larvae protein homolog 1	LLGL1	1554	0.128167	0.785392	0.104913	0.576833	0.253921	0.595302	0.7695	0.136306	0.865486	0.893533	0.260727	0.583815	-0.287567	0.620105	0.207535	-0.9289
27.7874	27.7106	27.4626	26.9699	26.7033	27.1139	27.8829	27.8099	27.8106	27.2282	27.4382	27.2581	27.9779	27.7499	27.4096	26.9725	26.8679	26.6674	19	19	13	86.5	86.5	71.3	37.497	0	323.31	18028000000	641	Q15365	Q15365	Poly(rC)-binding protein 1	PCBP1	1556	-0.0589333	0.774217	0.111137	0.122	0.505271	0.296475	0.7245	0.00952115	2.02131	0.5263	0.0016675	2.77793	0.876533	0.00954064	2.02042	0.0931
25.9648	25.8054	25.5512	24.6687	24.4802	24.8868	25.8313	25.6605	25.8883	24.871	24.86	24.9157	26.2221	25.6457	25.5232	24.8861	24.2642	23.5607	12	6	6	43.8	29	29	38.58	0	113.91	3964400000	125	Q15366;P57721	Q15366;P57721	Poly(rC)-binding protein 2;Poly(rC)-binding protein 3	PCBP2;PCBP3	1557	-0.0232	0.92964	0.0316851	-0.00363333	0.987947	0.00526618	1.09523	0.00287397	2.54152	0.911133	0.000207072	3.68388	1.56	0.0237787	1.62381	0.441567
23.2174	23.4153	23.0184	23.3199	23.0925	23.48	23.2845	23.1785	23.0269	22.6762	21.2944	21.5652	23.8366	23.081	22.9126	23.7812	22.7622	22.8387	4	4	4	46.4	46.4	46.4	12.473	0	37.986	1096000000	50	Q15369	Q15369	Transcription elongation factor B polypeptide 1	TCEB1	1558	-0.0597	0.854991	0.0680385	-0.113433	0.719079	0.143223	-0.0804333	0.642632	0.192038	1.31803	0.0372898	1.42841	0.149367	0.747885	0.126165	0.1701
22.8471	22.7573	20.4717	21.056	20.6102	19.3648	22.5067	22.6114	22.6302	20.2075	22.524	21.9852	22.1618	21.6593	22.4423	22.1136	22.8612	22.2991	5	5	5	35.6	35.6	35.6	13.133	0	9.3825	511860000	36	Q15370	Q15370	Transcription elongation factor B polypeptide 2	TCEB2	1559	-0.0624333	0.942285	0.0258178	0.494967	0.100065	0.999716	1.6817	0.144017	0.841586	1.01053	0.222834	0.652019	-0.336833	0.353106	0.452095	-2.08097
29.3679	29.3781	29.2734	29.5591	29.7737	29.8844	29.6822	29.6771	29.7059	30.406	30.079	30.1995	28.275	29.3853	29.42	28.29	28.1098	28.4328	59	59	59	46.6	46.6	46.6	135.58	0	323.31	55724000000	1597	Q15393	Q15393	Splicing factor 3B subunit 3	SF3B3	1562	0.313033	0.453582	0.343344	0.661633	0.153379	0.814235	-0.399267	0.0168505	1.77339	-0.539767	0.00489957	2.30984	0.749233	0.125277	0.902128	1.46153
23.7073	23.2517	23.7581	23.21	23.2501	23.3749	23.4072	23.3244	23.6145	22.4379	20.1023	22.4438	23.2284	23.0518	22.6239	23.3659	21.4769	21.2218	9	9	7	32.2	32.2	30.1	36.413	0	67.365	1075100000	51	Q15417;P51911	Q15417	Calponin-3	CNN3	1564	0.604333	0.0662976	1.1785	0.480667	0.0732426	1.13524	0.294033	0.155895	0.807169	1.78737	0.0848806	1.07119	0.9465	0.247505	0.606417	1.2568
28.4325	28.2972	28.8182	28.8101	29.1381	28.9553	28.9724	29.1169	28.6861	29.4486	29.5421	29.4615	30.5024	30.1787	30.1986	30.2426	30.5808	30.5097	55	55	34	48.6	48.6	32.5	102.64	0	323.31	57872000000	1571	Q15424	Q15424	Scaffold attachment factor B1	SAFB	1565	-1.77727	0.000697873	3.15622	-1.3681	0.00113658	2.9444	-0.451867	0.0686698	1.16323	-0.558933	0.0126254	1.89875	-0.151133	0.361605	0.441766	-1.47653
25.5126	25.2318	24.8375	25.7587	25.6115	25.4532	25.3011	24.9392	24.8845	25.9157	25.6955	25.5826	26.484	26.5568	26.003	25.8389	26.3118	25.9021	8	8	8	19.3	19.3	19.3	44.385	0	55.181	3039600000	142	Q15427	Q15427	Splicing factor 3B subunit 4	SF3B4	1566	-1.15397	0.011616	1.93495	-1.30633	0.00386272	2.41311	-0.413833	0.126247	0.898778	-0.689667	0.0134279	1.87199	0.330333	0.2216	0.654431	-0.4098
26.0918	26.1888	26.2678	27.1639	26.8447	27.4588	26.4569	26.8088	26.516	27.4995	27.5702	27.6253	26.7933	26.4188	26.5483	25.9096	26.4666	26.551	15	15	15	36.9	36.9	36.9	49.255	0	92.184	11146000000	267	Q15428	Q15428	Splicing factor 3A subunit 2	SF3A2	1567	-0.404	0.0288896	1.53926	0.0071	0.965567	0.0152177	-0.973	0.00619425	2.20801	-0.9711	0.00106753	2.97162	0.277733	0.292341	0.53411	0.846733
29.3825	29.3907	29.6838	30.3858	30.7801	30.1601	29.4067	29.6758	29.4198	30.5974	30.621	30.4391	30.5647	30.3385	30.4709	30.1262	30.0712	30.0883	37	37	37	47.2	47.2	47.2	88.885	0	323.31	71842000000	1295	Q15459	Q15459	Splicing factor 3A subunit 1	SF3A1	1570	-0.972367	0.00121549	2.91525	-0.957267	0.000941695	3.02609	-0.956333	0.00979893	2.00882	-1.05173	0.000549611	3.25994	0.3628	0.0058186	2.23518	0.346767
26.5812	26.423	25.9288	26.2766	25.9963	25.8086	26.541	26.3877	26.3076	26.4756	26.4518	26.2585	26.5413	27.0416	26.9816	26.9013	27.2023	26.7064	20	20	20	33.6	33.6	33.6	86.829	0	156.59	8641900000	267	Q15542;O60303	Q15542	Transcription initiation factor TFIID subunit 5	TAF5	1573	-0.543833	0.0970558	1.01298	-0.442733	0.0616593	1.21	0.283833	0.300602	0.522008	0.0168	0.870944	0.0600098	-0.0818333	0.721287	0.141892	-0.9095
21.5029	20.9806	21.3599	21.5188	20.8053	21.699	22.8263	23.4707	23.125	22.1769	21.9228	20.6605	22.4601	24.2234	25.1448	24.1696	22.0949	23.9217	10	10	10	35.5	35.5	35.5	40.259	0	42.926	588010000	37	Q15545	Q15545	Transcription initiation factor TFIID subunit 7	TAF7	1575	-2.66163	0.0295125	1.52999	-0.8021	0.377745	0.422801	-0.0599	0.858105	0.0664595	1.55393	0.036927	1.43266	0.547367	0.621249	0.206734	-2.05437
25.6703	25.877	25.7026	24.318	24.8624	25.3435	25.67	25.6514	25.0171	25.1418	24.9493	25.0587	26.0415	25.8389	26.1991	24.7301	24.4016	24.0169	16	16	15	59.6	59.6	56.6	37.031	0	214.21	5528300000	260	Q15555	Q15555	Microtubule-associated protein RP/EB family member 2	MAPRE2	1576	-0.276533	0.086808	1.06144	-0.580333	0.071793	1.14392	0.908667	0.0400247	1.39767	0.396233	0.148456	0.828403	1.64363	0.00206057	2.68601	0.458433
24.683	24.2645	24.4612	24.4151	24.5885	23.9435	24.5176	24.4479	24.17	24.1574	24.3772	24.0149	24.3752	23.7755	23.1534	24.5587	24.7858	24.1769	12	12	12	21	21	21	68.329	0	57	1593000000	157	Q15637	Q15637	Splicing factor 1	SF1	1579	0.701533	0.133053	0.875975	0.610467	0.172805	0.762444	0.153867	0.535899	0.270917	0.195333	0.261659	0.582264	-0.7391	0.134607	0.870933	-0.191433
24.6713	24.1712	25.0255	24.9559	26.3498	24.3061	24.0223	23.2449	23.2929	23.9124	24.357	23.8317	26.5173	24.674	24.6225	25.733	26.9189	26.5718	23	23	23	20.3	20.3	20.3	168.48	0	161.6	1614800000	118	Q15648	Q15648	Mediator of RNA polymerase II transcription subunit 1	MED1	1581	-0.6486	0.388254	0.410884	-1.75123	0.0596787	1.22418	-0.581267	0.422908	0.373754	-0.513667	0.161898	0.790758	-1.13663	0.187469	0.72707	-1.20397
23.1809	21.8797	23.2627	21.5285	21.0092	22.6875	23.1629	23.4747	22.7768	21.4081	21.4892	21.1137	21.3692	22.6837	22.5515	21.1638	22.1162	21.9795	5	5	5	30.6	30.6	30.6	29.999	0	62.302	910480000	65	Q15691	Q15691	Microtubule-associated protein RP/EB family member 1	MAPRE1	1582	0.572967	0.402605	0.395121	0.936667	0.113711	0.944198	1.0327	0.197238	0.705009	1.80113	0.00148014	2.8297	0.4483	0.431391	0.365129	-0.0114333
23.3521	23.2422	22.9068	23.8549	23.1753	23.6883	24.3249	24.0012	24.1813	24.2084	24.5857	24.3452	22.844	21.9627	22.5658	23.357	23.7417	23.4289	8	8	8	16.8	16.8	16.8	58.044	0	26.539	935390000	57	Q15696;Q15695	Q15696;Q15695	U2 small nuclear ribonucleoprotein auxiliary factor 35 kDa subunit-related protein 2;U2 small nuclear ribonucleoprotein auxiliary factor 35 kDa subunit-related protein 1	ZRSR2;ZRSR1	1583	0.709533	0.0723527	1.14055	1.71163	0.00345932	2.46101	-0.4058	0.172247	0.763847	-0.210633	0.219124	0.65931	-1.0517	0.0211731	1.67422	0.0636333
25.4129	24.7943	25.2189	25.2068	24.682	25.1306	25.7235	25.611	26.0666	26.2363	25.8656	25.813	24.5635	25.3695	25.0777	22.8258	21.5876	22.8186	12	10	10	49.7	44.2	44.2	36.091	0	126.69	1916200000	82	Q15717	Q15717	ELAV-like protein 1	ELAVL1	1584	0.138467	0.666469	0.17622	0.7968	0.0430938	1.36559	0.135567	0.60992	0.214727	-0.171267	0.420789	0.375936	2.5929	0.00544202	2.26424	2.5958
23.978	23.2627	24.0744	24.0433	23.6821	23.2575	23.6882	23.7496	23.9887	23.8628	24.174	23.8414	24.5659	23.9732	24.2712	23.7295	23.4405	22.8914	6	6	6	21.8	21.8	21.8	28.147	0	18.394	965160000	53	Q15773	Q15773	Myeloid leukemia factor 2	MLF2	1586	-0.4984	0.180853	0.742675	-0.461267	0.0762898	1.11753	0.110733	0.76247	0.117777	-0.150567	0.34653	0.460259	0.9163	0.0376719	1.42398	0.307167
20.8429	22.9347	23.2065	22.0969	21.0958	21.2286	22.6786	22.8042	20.9218	21.1329	24.1028	20.365	23.4669	23.4098	23.2703	21.5663	19.8691	21.444	2	2	2	23.5	23.5	23.5	9.0714	0	28.332	346020000	26	Q15843	Q15843	NEDD8	NEDD8	1593	-1.0543	0.231994	0.634524	-1.24747	0.110486	0.956692	0.854267	0.351076	0.454599	0.267967	0.845774	0.0727454	2.42253	0.0116205	1.93477	0.513967
23.2974	23.6597	20.9939	20.3697	21.7161	23.011	23.6725	21.5421	23.9122	22.5423	22.9478	20.5008	22.0737	22.5466	21.7882	21.0925	22.5864	19.6242	16	16	15	47.4	47.4	43.7	50.679	0	92.971	1841000000	69	Q16181;Q6ZU15	Q16181	Septin-7	2007-09-01	1596	0.514167	0.583637	0.233857	0.9061	0.312691	0.504885	0.9514	0.447446	0.349259	1.0453	0.383146	0.416636	1.03513	0.306257	0.513915	0.5979
21.4037	20.3938	21.4901	22.4732	21.0683	21.6809	22.4908	22.678	22.8087	22.943	22.808	22.8884	22.7977	22.432	20.5097	22.0103	20.8292	22.0258	3	3	3	7	7	7	70.081	0	27.552	119770000	7	Q16206	Q16206	Ecto-NOX disulfide-thiol exchanger 2;Hydroquinone [NADH] oxidase;Protein disulfide-thiol oxidoreductase	ENOX2	1599	-0.817267	0.360468	0.443134	0.746033	0.356019	0.448527	-0.644933	0.296623	0.527796	-0.220633	0.0925392	1.03367	0.291367	0.738102	0.131883	0.119033
31.0842	31.3138	30.8788	30.6516	30.6539	30.7784	30.8938	30.9317	30.8672	30.6063	30.6524	30.5183	30.4478	30.6311	30.5329	29.887	30.2838	30.2931	54	47	47	84	77.6	77.6	55.39	0	323.31	176800000000	1903	Q16352	Q16352	Alpha-internexin	INA	1600	0.555	0.0152156	1.81771	0.3603	0.0030352	2.51781	0.397633	0.0398466	1.39961	0.305233	0.00218391	2.66076	0.382633	0.0564916	1.24802	0.54
27.6143	27.6652	27.9971	27.1692	27.3693	27.1342	26.9075	26.7997	27.1844	26.0321	26.1508	26.2892	27.1616	26.9023	26.7761	26.3667	26.9208	26.4	26	23	21	61.7	57.5	56.3	62.293	0	323.31	20167000000	562	Q16555	Q16555	Dihydropyrimidinase-related protein 2	DPYSL2	1608	0.8122	0.00794434	2.09994	0.0172	0.920192	0.0361216	0.534633	0.0190616	1.71984	0.8065	0.00411305	2.38584	0.384167	0.144597	0.839841	0.661733
25.4499	25.2281	25.3214	25.2235	25.0021	24.7228	25.4545	25.6406	25.6991	25.6928	25.8527	25.7945	26.1933	25.8013	25.7515	26.1339	26.2388	25.9438	18	10	10	53.6	45.4	45.4	47.82	0	151.75	3791100000	176	Q16576	Q16576	Histone-binding protein RBBP7	RBBP7	1609	-0.582233	0.0193386	1.71358	-0.3173	0.114991	0.939335	0.350333	0.0915798	1.0382	-0.181933	0.105544	0.976568	-0.190133	0.311401	0.506679	-1.1227
24.4493	24.2342	24.2039	23.9124	23.7032	23.7618	24.6357	24.7305	24.5847	24.5771	24.5256	24.2204	25.111	24.9825	24.8096	25.4908	25.8272	24.972	8	8	6	54.5	54.5	43.2	28.974	0	95.523	2477900000	172	Q16594	Q16594	Transcription initiation factor TFIID subunit 9	TAF9	1610	-0.6719	0.00449775	2.347	-0.3174	0.0309313	1.5096	0.503333	0.00712189	2.1474	0.209267	0.154084	0.812243	-0.4623	0.154357	0.811474	-1.63753
29.6557	28.9452	29.2353	29.7791	29.6696	29.758	30.1413	29.983	30.1408	30.6614	30.4919	30.6303	29.3754	29.5292	29.5688	29.4074	30.1532	29.2173	17	17	16	48.7	48.7	48.7	27.366	0	308.79	87380000000	746	Q16629	Q16629	Serine/arginine-rich splicing factor 7	SRSF7	1611	-0.2124	0.378163	0.422321	0.597233	0.00164763	2.78314	-0.456833	0.0940876	1.02647	-0.506167	0.0024012	2.61957	-0.1015	0.745354	0.127638	0.142933
27.3305	27.5476	27.0488	27.9839	27.6994	28.2153	27.1154	27.275	26.9385	28.6217	27.987	27.9805	26.5126	27.7143	28.172	28.195	28.5562	28.0646	16	16	16	26.7	26.7	26.7	59.209	0	116.9	13403000000	454	Q16630	Q16630	Cleavage and polyadenylation specificity factor subunit 6	CPSF6	1612	-0.157333	0.775413	0.110467	-0.356667	0.518414	0.285323	-0.657233	0.0340035	1.46848	-1.08677	0.0096756	2.01432	-0.805633	0.193614	0.713062	-0.305733
24.486	24.4692	24.8086	23.2768	22.8624	23.27	24.6489	24.6543	24.3856	21.8435	22.1492	22.0194	25.6715	24.6918	24.5056	22.8298	22.7431	23.6442	11	11	11	39.1	39.1	39.1	31.848	0	107.61	2432500000	135	Q16637	Q16637	Survival motor neuron protein	SMN1	1613	-0.368367	0.385102	0.414424	-0.393367	0.350326	0.455527	1.45153	0.00117847	2.92868	2.5589	3.3996e-05	4.46857	1.88393	0.0150901	1.82131	0.0640333
33.1907	33.3304	33.3932	33.0517	33.3271	33.2674	33.4025	33.2053	33.1665	31.7925	32.1985	32.342	30.1085	30.7817	30.9232	30.538	31.0199	31.0303	66	66	66	72.6	72.6	72.6	71.428	0	323.31	997660000000	5833	Q16643	Q16643	Drebrin	DBN1	1614	2.7003	0.00047348	3.3247	2.65363	0.00053278	3.27345	0.0893667	0.433924	0.362587	1.1471	0.00311226	2.50692	-0.258267	0.436753	0.359764	2.35267
28.7115	28.862	28.5944	28.2584	28.4893	28.6087	28.4849	28.0328	28.4047	26.8348	27.1643	27.5364	27.6313	27.5248	27.6326	27.8576	27.7699	27.5722	44	44	44	84.2	84.2	84.2	54.529	0	323.31	45372000000	673	Q16658	Q16658	Fascin	FSCN1	1615	1.1264	0.000189907	3.72146	0.711233	0.00777934	2.10906	0.2705	0.103489	0.985108	1.12897	0.010098	1.99576	-0.137	0.209277	0.679278	0.7189
30.7221	30.0793	30.6037	30.1846	30.0828	30.4484	29.8174	29.4075	29.7702	29.8103	29.516	29.6018	30.4171	30.6532	31.068	31.0955	31.6307	31.0127	10	10	1	64.3	64.3	22.5	13.988	0	320.42	420920000000	978	Q16777;Q6FI13	Q16777;Q6FI13	Histone H2A type 2-C;Histone H2A type 2-A	HIST2H2AC;HIST2H2AA3	1619	-0.2444	0.423181	0.373474	-1.04773	0.0103954	1.98316	0.229767	0.365976	0.436548	0.0223333	0.893229	0.0490374	-0.533533	0.120828	0.917831	-1.0077
27.3316	27.4062	27.5396	27.5089	27.7634	26.9998	27.0684	26.682	26.7971	26.9374	27.0763	27.0838	27.4557	26.1807	25.8008	26.6851	27.0205	27.0965	22	22	22	47.8	47.8	47.8	51.588	0	323.31	13256000000	429	Q1ED39	Q1ED39	Lysine-rich nucleolar protein 1	KNOP1	1624	0.946733	0.133616	0.874141	0.3701	0.51088	0.291681	0.00176667	0.994303	0.00248123	-0.183333	0.213469	0.670665	-0.454967	0.427884	0.368674	0.49
28.222	28.037	28.4994	28.5846	28.4951	28.7059	28.8606	29.156	29.0564	29.6152	29.3059	29.4536	28.8686	28.6556	28.6719	28.625	28.4946	28.2668	41	41	41	57.2	57.2	57.2	85.104	0	323.31	34330000000	963	Q1KMD3	Q1KMD3	Heterogeneous nuclear ribonucleoprotein U-like protein 2	HNRNPUL2	1625	-0.479233	0.0335993	1.47367	0.2923	0.0572869	1.24194	-0.3424	0.0811577	1.09067	-0.4339	0.0252497	1.59774	0.2699	0.0970927	1.01281	0.133067
24.1987	24.0972	24.6471	24.4741	25.1404	24.295	24.1574	24.2671	24.371	24.8124	24.4636	24.4995	25.3382	24.809	24.9197	25.1467	24.9577	24.9558	17	15	15	10.9	10.3	10.3	210.77	0	253.67	1941600000	130	Q2PPJ7	Q2PPJ7	Ral GTPase-activating protein subunit alpha-2	RALGAPA2	1630	-0.707967	0.0386939	1.41236	-0.757133	0.0118011	1.92808	-0.322167	0.35422	0.450727	-0.326667	0.0615435	1.21082	0.00223333	0.990326	0.00422169	-0.383567
28.278	27.5673	28.5573	26.0177	25.9716	26.115	28.4717	29.0958	28.9039	26.6234	26.1265	26.6167	27.9475	27.9772	28.2328	25.1708	24.7771	25.2424	25	25	25	44.9	44.9	44.9	93.384	0	323.31	13022000000	541	Q2Q1W2	Q2Q1W2	E3 ubiquitin-protein ligase TRIM71	TRIM71	1632	0.0817	0.8041	0.0946898	0.7713	0.0199154	1.70081	2.09943	0.00213219	2.67117	2.36827	0.000663817	3.17795	2.98907	6.23942e-05	4.20486	0.971333
21.6606	22.2609	21.3129	23.3049	22.7451	23.4237	21.8229	22.4483	22.5052	24.1784	24.2221	23.949	22.2342	20.6831	21.1958	21.903	21.7707	22.0978	6	6	6	18.9	18.9	18.9	57.543	0	52.979	307750000	27	Q2TAY7	Q2TAY7	WD40 repeat-containing protein SMU1;WD40 repeat-containing protein SMU1, N-terminally processed	SMU1	1634	0.373767	0.522313	0.282069	0.887767	0.154149	0.812059	-1.4131	0.0152006	1.81814	-1.8577	0.00137203	2.86264	-0.5528	0.3012	0.521145	1.23407
27.3846	27.2911	27.5906	27.5267	27.3593	26.9874	26.9721	27.0733	27.0699	27.0258	27.1849	26.8649	27.5164	27.064	26.7682	27.5046	27.4269	27.3553	31	31	31	33.8	33.8	33.8	103.79	0	260.11	11174000000	599	Q2TBE0	Q2TBE0	CWF19-like protein 2	CWF19L2	1636	0.3059	0.262678	0.580576	-0.0777667	0.741651	0.1298	0.130967	0.512182	0.290576	0.0132333	0.899266	0.046112	-0.312733	0.231335	0.635759	-0.1378
26.1046	26.62	25.7784	26.4188	25.7068	26.389	26.3179	26.8903	26.7793	27.6726	26.1854	26.6596	26.2271	27.2784	27.0042	27.4745	26.0172	26.258	6	6	6	24.6	24.6	24.6	37.432	0	66.2	6699200000	167	Q3B726	Q3B726	DNA-directed RNA polymerase I subunit RPA43	TWISTNB	1640	-0.6689	0.168902	0.772365	-0.174067	0.654297	0.184225	-0.00386667	0.991414	0.00374476	-0.1767	0.727312	0.138279	0.253333	0.669034	0.174552	-0.4117
24.2646	24.1569	24.4329	24.2864	24.3214	24.975	24.6191	24.6522	24.5838	25.1636	24.2097	24.536	22.8617	24.4781	24.412	23.8217	23.5299	23.6119	12	12	11	45.5	45.5	43.6	42.254	0	68.721	1770600000	121	Q3B7J2	Q3B7J2	Glucose-fructose oxidoreductase domain-containing protein 2	GFOD2	1641	0.367533	0.529269	0.276323	0.7011	0.255312	0.592928	-0.2428	0.365139	0.437542	-0.0180667	0.951753	0.0214757	0.262767	0.649182	0.187633	0.8731
28.884	28.8988	29.1785	29.143	29.4396	29.0629	28.1821	28.2296	28.358	28.7746	28.9357	28.5523	29.068	28.8203	28.8614	29.3727	29.4861	29.3289	54	54	51	63.3	63.3	62.2	92.819	0	323.31	59399000000	1575	Q3KQU3	Q3KQU3	MAP7 domain-containing protein 1	MAP7D1	1642	0.0705333	0.596126	0.224662	-0.66	0.00207531	2.68292	-0.228067	0.201445	0.695844	-0.497633	0.0155035	1.80957	-0.479333	0.00593888	2.2263	-0.180733
26.1903	26.257	25.9816	24.6454	24.2502	24.2264	26.3113	26.5712	26.2982	24.1672	24.5311	24.5161	26.1538	26.1961	26.2103	23.8347	24.6894	24.2307	7	7	7	43.1	43.1	43.1	21.701	0	34.281	3304500000	130	Q3MHD2	Q3MHD2	Protein LSM12 homolog	LSM12	1643	-0.0437667	0.632475	0.198957	0.206833	0.0842837	1.07426	1.76897	0.00037314	3.42813	1.98877	0.000179505	3.74592	1.93513	0.0014451	2.8401	0.1224
32.2233	31.9707	32.2668	32.1746	32.2118	31.7641	31.9089	31.9206	31.6523	32.2119	31.9829	31.8812	32.4535	31.9367	32.1422	32.4753	32.4396	32.3276	41	41	41	55.3	55.3	55.3	79.548	0	323.31	340690000000	2222	Q3YEC7	Q3YEC7	Rab-like protein 6	RABL6	1646	-0.0238667	0.898865	0.0463053	-0.3502	0.114265	0.942088	0.103433	0.576984	0.238836	-0.198067	0.205801	0.686553	-0.2367	0.205373	0.687457	-0.364
26.79	26.9278	20.7672	26.8474	21.0805	26.8957	27.2273	27.0313	27.6413	21.436	26.3191	21.8844	23.18	22.2424	21.7238	22.041	21.2016	21.4481	12	2	2	25.2	7.4	7.4	49.775	0	311.72	10358000000	61	Q3ZCM7	Q3ZCM7	Tubulin beta-8 chain	TUBB8	1647	2.44627	0.303802	0.51741	4.9179	0.000442926	3.35367	-0.112867	0.9698	0.013318	4.0868	0.0597186	1.22389	0.8185	0.172608	0.762939	3.37763
23.5298	24.1371	22.8732	23.142	20.7563	22.3842	23.3269	21.1301	22.0102	23.5401	23.2409	23.132	24.0247	23.9498	24.5914	24.0464	24.5107	24.1968	14	14	14	36	36	36	60.547	0	106.64	1815400000	145	Q49A26	Q49A26	Putative oxidoreductase GLYR1	GLYR1	1649	-0.675267	0.181005	0.742311	-2.0329	0.038568	1.41377	1.4192	0.147927	0.829952	-1.1486	0.151898	0.818449	-0.0626667	0.810279	0.0913652	-2.15713
25.1279	25.5481	25.7475	25.9504	26.4847	25.5916	24.2284	24.496	24.2988	24.1859	25.1729	24.7011	26.6791	25.8341	26.1589	26.6776	26.8405	26.8193	11	11	11	20.8	20.8	20.8	87.198	0	109.89	2666900000	115	Q4KMP7	Q4KMP7	TBC1 domain family member 10B	TBC1D10B	1652	-0.749533	0.0707575	1.15023	-1.88297	0.00189594	2.72218	-0.5344	0.167412	0.776214	-0.345567	0.307947	0.511524	-0.5551	0.0917829	1.03724	-0.770233
24.868	25.2768	25.2856	25.0561	25.5076	25.2879	25.7425	25.5617	25.4131	25.6042	26.2307	25.6535	25.7208	25.4436	25.3682	25.5812	25.3927	25.7954	8	8	6	31	31	25.7	22.81	0	87.26	6828700000	306	Q4VC05	Q4VC05	B-cell CLL/lymphoma 7 protein family member A	BCL7A	1654	-0.3674	0.103093	0.986773	0.0615667	0.689787	0.161285	-0.1404	0.500219	0.30084	-0.257033	0.312376	0.505323	-0.0789	0.644125	0.19103	-0.3059
25.0395	24.974	25.0811	20.8105	22.5099	21.5295	23.9969	24.3235	24.4107	20.2286	22.899	20.9027	21.6221	21.5766	23.1607	21.9586	22.229	21.3897	10	10	10	10.4	10.4	10.4	132.89	0	55.237	707820000	38	Q53EP0	Q53EP0	Fibronectin type III domain-containing protein 3B	FNDC3B	1658	2.91173	0.00504783	2.2969	2.1239	0.0166049	1.77976	3.4149	0.00228869	2.64041	2.90027	0.0233012	1.63262	0.2607	0.674495	0.171022	-0.242467
25.4407	25.3276	25.8655	26.2056	26.8326	26.2697	25.7476	25.7258	25.7781	25.984	26.7294	26.4984	26.2191	25.1893	24.83	25.4567	25.8165	25.6735	19	19	19	26.6	26.6	26.6	70.592	0	88.836	2817400000	170	Q53F19	Q53F19	Uncharacterized protein C17orf85	C17orf85	1659	0.1318	0.782927	0.106279	0.3377	0.463017	0.334403	-0.891367	0.0258876	1.58691	-0.653433	0.0415923	1.38099	-0.2361	0.611542	0.213574	0.787067
22.9042	22.3503	19.9994	23.9161	24.2636	23.8695	22.768	21.5333	20.6714	23.7222	23.6144	24.1374	21.9939	22.3552	23.1359	24.0811	23.6791	23.3728	4	4	4	8	8	8	65.38	0	12.076	718060000	43	Q53GS9	Q53GS9	U4/U6.U5 tri-snRNP-associated protein 2	USP39	1661	-0.7437	0.478363	0.320242	-0.837433	0.294946	0.530258	-2.2651	0.0653984	1.18443	-2.1671	0.0261611	1.58234	-1.216	0.0368454	1.43362	0.3054
24.5059	24.3583	24.531	24.2439	24.3825	24.122	21.2525	21.4931	21.7764	21.8443	22.4148	21.1871	24.3831	24.5318	24.7634	25.378	25.2501	24.9307	11	2	2	27.8	4.5	4.5	44.348	0	79.558	2633200000	69	Q58FF8	Q58FF8	Putative heat shock protein HSP 90-beta 2	HSP90AB2P	1663	-0.0943667	0.485959	0.3134	-3.0521	8.33993e-05	4.07884	0.2156	0.0802861	1.09536	-0.308067	0.46915	0.328688	-0.626833	0.0222988	1.65172	-0.9368
22.9654	20.6476	22.5216	24.1754	24.3234	20.0029	24.361	24.2045	24.2575	23.868	24.1041	24.1697	22.8725	22.2431	20.8691	22.1422	21.9131	20.7391	3	3	3	11.7	11.7	11.7	28.385	0	8.8782	3291700000	191	Q5BKY9;Q8N9E0	Q5BKY9;Q8N9E0	Protein FAM133B;Protein FAM133A	FAM133B;FAM133A	1665	0.0499667	0.959481	0.0179634	2.27943	0.0184266	1.73456	-0.789033	0.644596	0.190712	0.227067	0.0910712	1.04062	0.396767	0.617499	0.209364	1.23577
26.2506	26.3776	26.506	26.7843	26.9402	27.1261	26.711	26.9665	26.9028	27.4985	27.7409	27.6133	27.441	27.5082	27.4986	27.4968	27.4953	27.7736	22	22	22	46.7	46.7	46.7	65.653	0	252.78	14966000000	538	Q5BKZ1	Q5BKZ1	DBIRD complex subunit ZNF326	ZNF326	1666	-1.10453	0.000134835	3.8702	-0.6225	0.00144321	2.84067	-0.572133	0.00972555	2.01209	-0.757467	0.00188228	2.72532	-0.105967	0.326559	0.486039	-0.638367
26.2714	25.9661	27.2148	24.0103	24.5644	24.1853	25.12	25.5252	25.2282	21.9665	20.9968	21.7572	27.3678	26.4898	27.282	25.8638	25.9957	25.6127	36	34	34	23.5	22.8	22.8	242.96	0	261.84	2258300000	164	Q5JSZ5	Q5JSZ5	Protein PRRC2B	PRRC2B	1675	-0.562433	0.296043	0.528646	-1.7554	0.00449774	2.34701	2.23077	0.00553327	2.25702	3.71763	0.000308167	3.51121	1.22247	0.0153654	1.81346	-1.57073
24.9703	25.112	25.0574	25.362	25.4317	25.0604	24.2698	24.3968	23.7934	24.5129	24.6538	24.3026	26.1509	25.38	25.7919	26.3331	26.1599	26.2136	14	14	14	12.8	12.8	12.8	143.7	0	51.437	2924800000	133	Q5JTH9	Q5JTH9	RRP12-like protein	RRP12	1676	-0.7277	0.032504	1.48806	-1.62093	0.0049438	2.30594	-0.238133	0.120847	0.917763	-0.336433	0.184575	0.733827	-0.461267	0.113693	0.944265	-0.950833
22.9671	23.0137	23.1602	21.8703	21.2024	21.7809	23.0467	23.3494	23.1325	21.6577	21.2242	21.8724	24.6742	24.4725	24.6744	22.0808	23.1801	23.3096	4	4	4	7.4	7.4	7.4	72.235	0	20.796	386210000	33	Q5SNT2	Q5SNT2	Transmembrane protein 201	TMEM201	1681	-1.56003	6.20217e-05	4.20746	-1.43083	0.000219521	3.65852	1.42913	0.00276499	2.55831	1.59143	0.00165075	2.78232	1.7502	0.0114712	1.94039	-1.23897
23.6219	20.2592	23.5701	23.857	24.1648	23.5159	23.3259	23.5546	23.6334	23.7864	23.6961	23.3885	22.6801	22.4285	21.3104	22.2632	22.745	22.5495	9	9	9	24	24	24	46.81	0	27.008	1328600000	74	Q5SQI0	Q5SQI0	Alpha-tubulin N-acetyltransferase 1	ATAT1	1682	0.344067	0.786735	0.104172	1.36497	0.0339391	1.4693	-1.36217	0.293738	0.53204	-0.119033	0.476484	0.321952	-0.379567	0.440406	0.356147	1.32667
29.4696	29.5564	29.6735	29.7434	30.0017	29.4936	28.8481	28.8927	28.8009	29.3483	29.4506	29.3591	30.3326	29.9365	29.9708	30.0076	30.1671	30.0469	41	41	41	62.7	62.7	62.7	61.206	0	323.31	115650000000	1465	Q5SSJ5	Q5SSJ5	Heterochromatin protein 1-binding protein 3	HP1BP3	1684	-0.513467	0.0213373	1.67086	-1.23273	0.000678839	3.16823	-0.179733	0.319179	0.495966	-0.538767	0.000210874	3.67598	0.0061	0.966246	0.0149122	-0.327633
23.603	23.498	23.6635	23.4057	23.7862	23.0352	23.126	23.0284	23.0175	22.5968	23.6081	22.6954	23.9905	23.4447	23.9892	23.3964	23.5437	23.5091	19	19	19	17	17	17	175.29	0	87.782	1040400000	96	Q5SW79;Q96L14;Q00G26	Q5SW79	Centrosomal protein of 170 kDa	CEP170	1685	-0.219967	0.307031	0.512818	-0.750833	0.0153564	1.81371	0.179133	0.465201	0.33236	0.0905333	0.793631	0.100382	0.325067	0.157281	0.803324	-0.0740333
28.4496	28.396	29.0285	29.0046	29.4798	28.9338	28.6757	28.8178	28.7916	29.0657	29.5004	29.4536	29.7003	28.7794	28.7415	29.2287	29.5218	29.6912	90	90	89	42.5	42.5	42.4	196.63	0	323.31	57659000000	1734	Q5T200;Q9H1K0	Q5T200	Zinc finger CCCH domain-containing protein 13	ZC3H13	1691	-0.449033	0.295228	0.529843	-0.312033	0.380003	0.420213	-0.5147	0.124377	0.90526	-0.5782	0.0161178	1.79269	-0.406833	0.299197	0.524042	-0.341167
26.6433	26.5107	26.7212	26.7922	26.931	26.6221	26.0525	26.034	26.0271	26.1098	26.4183	26.1958	26.426	25.1551	25.0421	26.1306	26.4065	26.2257	11	11	11	28	28	28	50.381	0	143.35	9273400000	327	Q5T3I0	Q5T3I0	G patch domain-containing protein 4	GPATCH4	1693	1.084	0.0727496	1.13817	0.4968	0.325572	0.487353	-0.1567	0.221884	0.653874	-0.203433	0.0920603	1.03593	-0.7132	0.18894	0.723676	0.5275
22.7286	22.8654	22.0301	22.4658	23.0201	22.1262	21.3602	22.7535	21.0631	23.2683	22.7905	23.0438	23.172	22.981	22.46	22.6804	22.6233	22.5107	22	22	22	6.4	6.4	6.4	573.83	0	92.206	1005400000	76	Q5T4S7	Q5T4S7	E3 ubiquitin-protein ligase UBR4	UBR4	1694	-0.329633	0.380745	0.419366	-1.1454	0.111564	0.952476	0.004	0.991828	0.00356343	-1.3086	0.0721586	1.14171	0.2662	0.290109	0.537439	-0.0674333
23.8313	24.6835	24.6121	20.4231	21.2257	21.3558	20.3344	23.1784	22.1584	21.4193	21.5821	22.1175	27.3833	27.413	27.1378	27.5754	28.0273	27.7308	48	48	48	35.2	35.2	35.2	214.11	0	273.82	3694300000	269	Q5T5P2	Q5T5P2	Sickle tail protein homolog	KIAA1217	1695	-2.93573	0.000511596	3.29107	-5.42097	0.00292123	2.53443	3.3741	0.00107602	2.96818	0.1841	0.84063	0.0753949	-0.466467	0.0423941	1.37269	-6.7763
23.0331	23.1031	23.0764	20.3602	23.0069	23.0953	23.0638	22.9769	23.2772	21.2427	21.5938	21.4307	21.8756	22.328	21.469	21.5166	22.7521	22.2327	9	9	9	8.1	8.1	8.1	217.46	0	54.504	317950000	28	Q5T5U3	Q5T5U3	Rho GTPase-activating protein 21	ARHGAP21	1696	1.18	0.00903482	2.04408	1.2151	0.00996407	2.00156	0.916733	0.364828	0.437912	1.68357	0.000238402	3.62269	-0.276267	0.560475	0.251444	-0.013
23.6061	23.6273	23.6819	21.1974	23.0925	21.6928	23.3569	23.7568	23.6046	20.756	21.6678	20.7525	23.8345	23.6861	23.7196	21.725	23.7575	21.6163	6	6	6	8.4	8.4	8.4	117.11	0	50.359	325800000	21	Q5T6F2	Q5T6F2	Ubiquitin-associated protein 2	UBAP2	1699	-0.1083	0.0975954	1.01057	-0.173967	0.236079	0.626942	1.6442	0.0443293	1.35331	2.514	0.00152283	2.81735	1.38047	0.119021	0.924378	-0.372033
23.4145	24.0329	22.4147	22.7946	24.5913	20.0622	23.7021	21.7702	25.1773	21.2456	20.8287	22.154	24.9752	26.7045	26.733	26.6079	25.1818	28.7074	14	14	14	32.1	32.1	32.1	64.135	0	121.88	2939900000	124	Q5T749	Q5T749	Keratinocyte proline-rich protein	KPRP	1701	-2.8502	0.018966	1.72202	-2.5877	0.0866781	1.06209	0.804667	0.595869	0.224849	2.14043	0.113897	0.943486	-0.6948	0.586838	0.231482	-4.34967
23.3619	23.5157	23.3789	21.1646	22.1381	21.9076	23.5804	23.6047	23.716	22.1257	22.9409	23.325	21.8694	23.0149	21.5712	21.9011	20.4118	21.2019	20	19	17	27.3	27.3	26.3	103.2	0	67.09	906930000	84	Q5TF21	Q5TF21	Protein SOGA3	SOGA3	1708	1.267	0.0458437	1.33872	1.48187	0.0285011	1.54514	1.68207	0.00483481	2.31562	0.8365	0.0785625	1.10478	0.980233	0.186405	0.729542	0.565167
24.754	24.5766	24.4361	21.897	22.9258	21.0458	24.4526	25.1375	24.9529	20.191	21.0198	22.5858	23.1137	23.002	21.4837	22.7815	21.9686	20.9541	8	4	4	17.5	10.2	10.2	69.366	0	50.652	629480000	32	Q5U5Q3	Q5U5Q3	RNA-binding E3 ubiquitin-protein ligase MEX3C	MEX3C	1711	2.05577	0.0182718	1.73822	2.31453	0.0148174	1.82923	2.6327	0.00880172	2.05543	3.58213	0.00805584	2.09389	0.631733	0.444504	0.352124	0.0548
21.6837	19.7441	21.7575	23.7303	24.2942	23.3736	21.9268	21.5636	21.1943	22.0183	22.6447	21.4421	22.3808	21.7229	22.8566	24.0327	24.2755	23.9807	21	21	21	11.5	11.5	11.5	274.46	0	120.45	1275200000	101	Q5UIP0	Q5UIP0	Telomere-associated protein RIF1	RIF1	1712	-1.25833	0.162754	0.78847	-0.758533	0.124253	0.905692	-2.7376	0.0183454	1.73647	-0.473467	0.308931	0.510138	-1.7762	0.00647695	2.18863	-0.296933
27.8173	27.551	27.4963	27.7607	27.4653	27.725	28.1517	28.2789	28.0257	28.3488	28.3215	28.2181	27.6074	27.1604	27.1425	27.5334	28.0123	27.4966	18	18	18	31.9	31.9	31.9	64.467	0	323.31	22464000000	411	Q5VTL8	Q5VTL8	Pre-mRNA-splicing factor 38B	PRPF38B	1717	0.3181	0.15461	0.810763	0.848667	0.00733414	2.13465	-0.0288	0.842643	0.0743563	-0.144033	0.158575	0.799765	-0.377333	0.169143	0.771746	-0.0304333
22.9796	23.2293	23.2933	21.3533	22.977	21.0452	23.2333	23.1069	23.4182	22.1507	22.7831	20.7223	24.3934	23.2342	22.8022	22.2775	21.5138	21.177	10	10	10	5.6	5.6	5.6	251.11	0	22.592	284040000	33	Q5VUA4	Q5VUA4	Zinc finger protein 318	ZNF318	1718	-0.3092	0.55814	0.253257	-0.2238	0.667568	0.175504	1.37557	0.0860251	1.06537	1.36743	0.0906922	1.04243	1.8205	0.0341481	1.46663	0.135733
23.7374	23.9182	23.8041	22.1388	20.5445	19.5352	24.2781	24.2836	24.3483	21.2844	21.207	21.0652	22.4042	22.4553	21.7121	22.3271	21.9495	20.9443	4	4	4	8.9	8.9	8.9	84.587	0	32.677	650300000	28	Q5VUJ6	Q5VUJ6	Leucine-rich repeat and calponin homology domain-containing protein 2	LRCH2	1719	1.62937	0.00267114	2.5733	2.1128	0.000929279	3.03185	3.0804	0.015417	1.812	3.1178	1.35529e-06	5.86797	0.450233	0.39886	0.399179	-1.0008
25.9585	25.9596	26.2306	26.0287	26.1912	25.3895	25.8429	25.9946	26.1266	26.2167	26.3508	26.1734	27.3927	26.6732	26.5197	27.305	27.1161	27.1247	19	19	19	23.3	23.3	23.3	103.58	0	233.3	8321900000	384	Q5VWG9	Q5VWG9	Transcription initiation factor TFIID subunit 3	TAF3	1720	-0.8123	0.0458761	1.33841	-0.873833	0.0359952	1.44375	0.179767	0.528684	0.276804	-0.258933	0.0571645	1.24287	-0.320067	0.310764	0.507569	-1.31213
27.0079	27.1399	27.0741	26.8201	27.0743	26.6588	26.8782	27.1606	27.1197	27.2227	27.1966	27.0822	27.6384	27.3628	27.4619	27.0029	27.0857	27.2111	32	32	30	50.1	50.1	48.5	90.071	0	323.31	17028000000	505	Q5VWQ0	Q5VWQ0	Round spermatid basic protein 1	RSBN1	1722	-0.413733	0.00972833	2.01196	-0.434867	0.021932	1.65892	0.2229	0.153597	0.813617	-0.114333	0.30862	0.510575	0.3878	0.0183403	1.73659	-0.248833
22.2007	22.5074	22.885	20.3086	20.8943	22.5865	22.0416	22.4617	22.7185	21.4341	22.4544	21.5441	23.3534	23.473	23.7739	21.5917	21.7771	21.6386	4	4	4	3.6	3.6	3.6	172.79	0	12.986	484800000	37	Q5VZL5	Q5VZL5	Zinc finger MYM-type protein 4	ZMYM4	1727	-1.0024	0.0128308	1.89175	-1.12617	0.00851805	2.06966	1.2679	0.149132	0.826428	0.5964	0.190472	0.720169	1.8643	0.000168434	3.77357	-0.406
28.5472	28.4795	28.8795	28.1325	28.6194	27.972	28.5502	28.7095	28.5908	28.6886	28.6012	28.5967	28.7857	28.2848	28.3142	28.0546	27.615	27.9722	18	18	18	26.8	26.8	26.8	44.915	0	214.63	33935000000	740	Q66PJ3	Q66PJ3	ADP-ribosylation factor-like protein 6-interacting protein 4	ARL6IP4	1731	0.173833	0.442158	0.354423	0.155267	0.410674	0.386503	0.3941	0.162592	0.788902	-0.012	0.841861	0.0747595	0.580967	0.0512252	1.29052	0.3607
27.4507	27.3383	27.3281	27.3969	27.2353	27.1336	27.7387	27.8243	27.7025	27.9258	28.0437	27.8104	28.3561	28.0532	27.9737	27.8834	28.2199	27.8271	34	34	34	29.2	29.2	29.2	197.39	0	323.31	19302000000	683	Q68CP9	Q68CP9	AT-rich interactive domain-containing protein 2	ARID2	1733	-0.7553	0.00355971	2.44859	-0.3725	0.0378769	1.42163	0.1171	0.245591	0.609788	-0.171467	0.0882543	1.05426	0.150867	0.422838	0.373826	-0.721533
24.824	24.1445	25.0763	25.5324	25.8438	25.9115	25.2405	25.2619	25.4522	26.3078	26.5717	25.9406	24.2923	23.0853	22.4858	24.3495	26.349	26.6432	24	24	24	18.7	18.7	18.7	202.02	0	179.88	4394000000	187	Q69YN4	Q69YN4	Protein virilizer homolog	KIAA1429	1738	1.3938	0.080764	1.09278	2.0304	0.0192393	1.71581	-1.08097	0.0231183	1.63604	-0.955167	0.00804984	2.09421	-2.49277	0.0495872	1.30463	-0.018
24.8357	24.97	24.7315	25.0072	25.2968	25.0203	25.1674	25.2281	24.8489	25.6826	25.6384	25.2593	25.2195	25.0626	25.3501	24.8168	25.395	25.859	17	17	17	21.1	21.1	21.1	115.08	0	163.77	3171400000	208	Q6AI39	Q6AI39	GLTSCR1-like protein	GLTSCR1L	1740	-0.365	0.0278269	1.55553	-0.129267	0.420102	0.376645	-0.262367	0.0883219	1.05393	-0.4453	0.0671869	1.17272	-0.1462	0.664453	0.177536	-0.248833
27.0458	26.9585	27.1941	27.1981	27.466	27.3525	26.9087	27.1077	26.8994	27.2338	27.1634	27.303	27.4629	27.5046	27.5657	27.1425	27.3204	27.21	42	42	40	26.9	26.9	26.3	229.83	0	323.31	12183000000	574	Q6GYQ0	Q6GYQ0	Ral GTPase-activating protein subunit alpha-1	RALGAPA1	1746	-0.444933	0.00404043	2.39357	-0.539133	0.00190616	2.71984	-0.272733	0.0582044	1.23504	-0.261467	0.0296509	1.52796	0.286767	0.00869219	2.06087	0.114567
24.4285	24.5546	25.2365	25.4801	26.1534	25.9194	24.2762	24.3936	24.5395	25.3234	25.832	25.5292	25.5392	26.1317	26.3292	25.2862	25.2859	25.9903	8	8	8	37.3	37.3	37.3	23.743	0	41.816	1685900000	56	Q6I9Y2	Q6I9Y2	THO complex subunit 7 homolog	THOC7	1747	-1.26017	0.0218098	1.66135	-1.59693	0.00305017	2.51568	-1.1111	0.0253496	1.59603	-1.15843	0.00222678	2.65232	0.479233	0.224475	0.648832	0.330167
23.4173	23.558	22.9799	24.1862	23.0909	24.2126	24.2142	24.4089	24.2904	24.9399	24.7613	24.6442	22.8499	24.6788	24.226	23.986	24.2691	23.8454	9	9	9	29.8	29.8	29.8	39.965	0	43.648	760960000	44	Q6IEG0	Q6IEG0	U11/U12 small nuclear ribonucleoprotein 48 kDa protein	SNRNP48	1750	-0.599833	0.357108	0.447201	0.386267	0.523231	0.281306	-0.5115	0.27875	0.554785	-0.4773	0.0097641	2.01037	-0.115267	0.848003	0.0716024	-0.2036
23.9402	23.7626	23.8233	23.9773	24.2959	23.6575	23.9451	24.096	23.7638	24.3181	24.1033	24.1148	24.6284	24.2629	24.4265	24.3157	24.1415	24.1245	6	6	6	14.7	14.7	14.7	78.576	0	54.859	1254600000	98	Q6NZY4	Q6NZY4	Zinc finger CCHC domain-containing protein 8	ZCCHC8	1758	-0.597233	0.00714249	2.14615	-0.5043	0.0242042	1.61611	-0.134867	0.520145	0.283875	-0.243767	0.109231	0.961654	0.245367	0.114837	0.939917	-0.217
25.9019	25.629	25.8475	25.6824	26.2181	25.2449	25.5828	26.3103	25.8182	26.3027	26.0585	26.1806	26.4368	25.9832	25.6313	26.5178	26.3939	26.1537	8	8	8	11.4	11.4	11.4	136.97	0	93.813	4830500000	99	Q6P1X5	Q6P1X5	Transcription initiation factor TFIID subunit 2	TAF2	1760	-0.2243	0.416241	0.380655	-0.113333	0.738526	0.131634	0.0776667	0.804383	0.0945369	-0.276833	0.287107	0.541957	-0.338033	0.257916	0.588521	-0.64
24.9954	24.895	24.8571	22.2564	22.0143	21.2672	24.856	24.9806	25.074	21.1941	20.8672	20.4634	24.9783	24.9567	24.9888	22.1498	20.8891	21.934	11	11	11	12.3	12.3	12.3	151.66	0	106.36	985840000	82	Q6P2E9	Q6P2E9	Enhancer of mRNA-decapping protein 4	EDC4	1761	-0.0587667	0.237348	0.624615	-0.0044	0.948366	0.0230238	3.06987	0.0005177	3.28592	4.12863	4.79499e-05	4.31921	3.31697	0.00104202	2.98212	0.188333
28.4004	28.4526	28.3891	29.2672	29.5559	29.4298	29.1172	28.9738	29.006	30.3181	30.0766	29.9732	28.2815	29.0145	29.2477	28.2802	28.1062	28.0541	100	100	100	44.3	44.3	44.3	273.6	0	323.31	38439000000	1249	Q6P2Q9	Q6P2Q9	Pre-mRNA-processing-splicing factor 8	PRPF8	1762	-0.433867	0.211187	0.675332	0.184433	0.564874	0.248048	-1.0036	0.000305766	3.51461	-1.0903	0.000603153	3.21957	0.701067	0.0789778	1.1025	1.2708
26.2631	26.1338	26.5919	26.3056	26.5287	26.0241	25.5967	25.6048	25.8465	26.0949	26.1562	25.9817	27.1131	26.8324	26.8868	26.9763	27.1206	26.8154	29	27	27	40.5	38.2	38.2	94.868	0	181.24	9735600000	535	Q6PCB5	Q6PCB5	Round spermatid basic protein 1-like protein	RSBN1L	1766	-0.6145	0.0189011	1.72351	-1.26143	0.000444695	3.35194	0.0434667	0.838399	0.076549	-0.394933	0.0149864	1.8243	-0.0266667	0.839116	0.076178	-0.684633
26.5063	26.2892	26.6737	29.0858	29.1158	28.9127	26.9658	27.5351	26.8634	29.4081	29.3107	29.3487	26.3579	25.8268	26.0197	27.7979	27.9963	27.5557	29	29	29	46.5	46.5	46.5	82.875	0	323.31	16986000000	572	Q6PJT7	Q6PJT7	Zinc finger CCCH domain-containing protein 14	ZC3H14	1771	0.4216	0.091898	1.03669	1.0533	0.0155168	1.8092	-2.54837	3.76052e-05	4.42475	-2.2344	0.000448785	3.34796	-1.71517	0.00103121	2.98665	1.2548
27.2588	27.1763	27.6001	26.3162	26.6388	26.6409	27.3253	27.6979	27.7526	26.7046	27.3603	27.2734	27.2013	25.8155	26.3785	25.993	26.0725	26.0654	26	26	26	34.9	34.9	34.9	123.51	0	188.04	6646300000	278	Q6PKG0	Q6PKG0	La-related protein 1	LARP1	1773	0.879967	0.105855	0.975289	1.12683	0.0565992	1.24719	0.8131	0.00852804	2.06915	0.479167	0.122776	0.910887	0.421467	0.354871	0.44993	0.488333
22.7833	21.2728	21.6647	20.3283	21.3453	21.0644	26.2739	25.9605	24.6748	25.127	25.9473	25.5329	22.4286	21.7158	22.4008	21.8986	21.9433	20.8506	19	3	0	14	5.6	0	121.36	0	8.6822	4439900000	76	Q6S8J3;P0CG39;Q9BYX7	Q6S8J3	POTE ankyrin domain family member E	POTEE	1777	-0.2748	0.617971	0.209032	3.45467	0.00310613	2.50778	0.994267	0.142019	0.847654	0.100667	0.862078	0.0644533	0.617567	0.221081	0.655449	-0.6515
24.2165	24.1219	21.5178	25.513	25.8047	25.2407	21.6444	23.2408	23.3518	25.165	25.2167	25.232	25.5301	25.2244	25.2429	26.0624	26.3034	26.4341	13	13	13	8.9	8.9	8.9	297.91	0	106.25	1279900000	88	Q6UB99	Q6UB99	Ankyrin repeat domain-containing protein 11	ANKRD11	1781	-2.04707	0.0828715	1.08159	-2.5868	0.00990922	2.00396	-2.23407	0.067861	1.16838	-2.4589	0.0112031	1.95066	-0.934167	0.00315173	2.50145	-0.747167
31.027	31.0305	31.1879	31.1825	31.4577	30.8332	30.496	30.7377	30.5419	30.7192	30.9188	30.6147	32.19	31.4933	31.5128	32.2878	32.0006	32.0344	34	34	34	59.8	59.8	59.8	66.526	0	323.31	123810000000	1202	Q6UN15	Q6UN15	Pre-mRNA 3-end-processing factor FIP1	FIP1L1	1782	-0.650233	0.0505603	1.29619	-1.14017	0.00906374	2.04269	-0.076	0.707186	0.150466	-0.159033	0.242184	0.615855	-0.375567	0.202031	0.694583	-0.9498
22.5525	21.9444	22.0929	22.2138	22.1794	23.0983	22.611	22.0225	21.3045	22.099	21.6577	20.7635	23.1015	23.7309	24.1285	23.3691	23.2263	24.8664	4	4	4	19.7	19.7	19.7	60.54	0	38.257	1085500000	65	Q6UWP8	Q6UWP8	Suprabasin	SBSN	1783	-1.45703	0.0141873	1.8481	-1.6743	0.0254595	1.59415	-0.300567	0.441356	0.355211	0.4726	0.434789	0.361721	-0.166967	0.795827	0.0991815	-1.32343
28.0649	28.0646	28.396	27.9672	28.4654	27.7087	27.3089	27.4331	27.3181	27.66	27.488	27.4451	28.4744	28.2764	28.6645	28.2855	28.3413	28.1667	21	21	21	49.8	49.8	49.8	35.079	0	289.71	25817000000	875	Q6UXN9	Q6UXN9	WD repeat-containing protein 82	WDR82	1785	-0.2966	0.132439	0.877985	-1.1184	0.000713195	3.14679	0.128067	0.632813	0.198725	-0.177667	0.0818989	1.08672	0.207267	0.168073	0.774502	-0.2174
26.3011	26.5976	26.767	26.4825	26.606	26.4868	26.9685	26.8374	26.7922	25.9165	26.2353	26.1316	26.2721	26.1247	25.7325	25.6048	25.7351	25.6389	41	41	41	52.8	52.8	52.8	116.53	0	323.31	16645000000	391	Q6WCQ1	Q6WCQ1	Myosin phosphatase Rho-interacting protein	MPRIP	1789	0.512133	0.0720841	1.14216	0.822933	0.00830561	2.08063	0.0301333	0.842363	0.0745007	0.771567	0.00201287	2.69618	0.3835	0.0816126	1.08824	0.8655
24.0958	23.8018	24.1519	21.9915	20.8821	21.518	24.4846	24.2114	24.3974	21.4631	21.0779	20.3942	23.8366	24.0987	23.9336	22.7914	23.3752	21.8207	11	8	6	29	22.1	16.7	58.832	0	44.29	451070000	30	Q6ZN04	Q6ZN04	RNA-binding protein MEX3B	MEX3B	1793	0.0602	0.67386	0.17143	0.408167	0.0213222	1.67117	2.55263	0.00167008	2.77726	3.38607	0.000466728	3.33094	1.29387	0.0481115	1.31775	-1.19857
26.697	26.6102	27.147	26.5384	26.7075	26.6446	26.8588	26.897	26.8858	26.8291	27.1847	27.1105	26.6984	26.7645	27.2532	25.6414	26.0385	26.0031	11	11	11	54	54	54	27.083	0	123.11	5051400000	168	Q6ZN17	Q6ZN17	Protein lin-28 homolog B	LIN28B	1795	-0.0873	0.735945	0.133154	-0.0248333	0.894212	0.0485596	0.1879	0.339799	0.468778	-0.1609	0.213596	0.670406	1.01103	0.00946153	2.02404	0.735833
23.8989	24.032	24.3786	22.4681	21.7059	21.5641	23.7861	24.073	24.19	21.124	22.3926	20.1817	21.6479	22.309	21.3489	20.7413	22.2605	21.5974	13	13	13	14	14	14	136.76	0	62.016	960130000	56	Q6ZU35	Q6ZU35	Uncharacterized protein KIAA1211	KIAA1211	1799	2.33457	0.00182526	2.73868	2.24777	0.00187401	2.72723	2.19047	0.00224754	2.64829	2.7836	0.0129359	1.8882	0.235533	0.675949	0.170086	0.379633
25.2938	25.1324	25.6005	25.363	25.592	24.9518	25.1182	25.1689	25.325	24.9855	25.426	25.4303	25.9931	25.0875	24.7218	25.2798	25.202	25.5612	11	11	11	31.8	31.8	31.8	34.109	0	42.512	4109900000	208	Q6ZUT1	Q6ZUT1	Uncharacterized protein C11orf57	C11orf57	1801	0.0747667	0.861516	0.0647368	-0.0634333	0.876473	0.0572614	0.0399667	0.871707	0.0596297	-0.0765667	0.657521	0.18209	-0.0802	0.848374	0.0714129	-0.0454
32.3909	32.5951	32.3317	32.3841	32.5975	32.5283	32.3437	32.0485	32.1109	32.1708	32.331	32.2313	31.3553	31.351	31.1794	31.563	31.6022	31.4212	44	44	1	86.7	86.7	3.1	50.135	0	323.31	729320000000	3421	Q71U36;P0DPH8;P0DPH7;Q6PEY2	Q71U36;P0DPH8;P0DPH7;Q6PEY2	Tubulin alpha-1A chain;Tubulin alpha-3E chain	TUBA1A;TUBA3E	1805	1.144	0.00031529	3.50129	0.872467	0.00122622	2.91143	-0.0640667	0.562446	0.249919	-0.0766667	0.49105	0.308875	-0.233567	0.0430483	1.36604	0.9745
24.8519	24.6896	25.171	25.9131	26.0774	25.7708	25.0184	25.2713	25.2957	26.0667	26.3183	26.0535	25.6711	24.9885	24.9216	26.4005	26.1099	26.1192	7	6	6	15.7	14.3	14.3	54.519	0	134.61	5186300000	202	Q75N03	Q75N03	E3 ubiquitin-protein ligase Hakai	CBLL1	1807	-0.289567	0.356557	0.447871	0.0014	0.995888	0.00178953	-1.01627	0.0036749	2.43475	-0.951033	0.00153544	2.81377	-1.01613	0.0169268	1.77143	-0.289433
23.1457	23.4198	23.055	22.9518	23.2189	20.7327	23.1806	23.3746	23.3354	23.5337	23.6471	23.7824	22.168	21.7499	21.321	21.8639	22.3048	20.6924	13	13	13	13.4	13.4	13.4	158.21	0	88.474	879710000	48	Q76I76	Q76I76	Protein phosphatase Slingshot homolog 2	SSH2	1808	1.46053	0.00550568	2.25919	1.55057	0.00351807	2.4537	0.9057	0.318509	0.496879	-0.357533	0.018481	1.73327	0.125933	0.82695	0.0825208	0.680767
32.8494	32.7965	32.4926	32.7491	32.3497	32.805	32.9906	32.8959	32.8099	33.1032	32.9598	32.776	32.3045	32.7297	32.7993	32.8877	32.8168	32.8142	95	95	95	67.1	67.1	67.1	117.36	0	323.31	532890000000	5801	Q7L014	Q7L014	Probable ATP-dependent RNA helicase DDX46	DDX46	1811	0.101667	0.621761	0.206376	0.287633	0.1528	0.815878	0.0782333	0.688518	0.162085	-0.0475333	0.682913	0.165635	-0.2284	0.218236	0.661074	-0.204967
24.5667	25.4778	24.1557	23.7813	23.9986	24.6132	25.2828	25.1049	25.0134	23.3593	24.2738	24.2214	23.0484	20.8578	23.2713	21.5116	22.1038	22.1892	25	25	24	59.3	59.3	57.6	52.964	0	164.48	4268900000	164	Q7L099;Q96T51	Q7L099	Protein RUFY3	RUFY3	1812	2.3409	0.0534794	1.27181	2.7412	0.0239881	1.62	0.602367	0.263418	0.579355	1.1822	0.0182613	1.73847	0.457633	0.597456	0.223694	2.19617
25.7616	25.6856	25.7704	25.2828	25.2405	24.9841	26.1566	26.2373	26.1232	25.6882	25.3508	25.3377	25.8159	25.4532	25.4676	24.7999	24.7137	25.101	36	36	36	30.5	30.5	30.5	133.94	0	115.96	5602200000	394	Q7L2E3	Q7L2E3	Putative ATP-dependent RNA helicase DHX30	DHX30	1815	0.1603	0.257805	0.588708	0.593467	0.00856901	2.06707	0.570067	0.00420792	2.37593	0.713467	0.00396649	2.40159	0.707367	0.0132713	1.87709	0.2976
31.4848	31.5394	31.657	31.5446	31.8637	31.4461	31.3631	31.5861	31.341	31.6069	31.8622	31.556	31.4958	30.9359	30.6598	31.4993	31.4981	31.8148	30	30	30	38.9	38.9	38.9	50.559	0	323.31	272800000000	1938	Q7L4I2	Q7L4I2	Arginine/serine-rich coiled-coil protein 2	RSRC2	1820	0.5299	0.102471	0.989399	0.399567	0.196487	0.706667	-0.0577333	0.692797	0.159394	-0.244967	0.11699	0.931853	-0.573567	0.0986652	1.00584	0.0140667
28.2631	28.3647	28.2877	28.8664	29.1072	28.2454	27.981	28.2928	28.1061	28.8666	28.84	28.7609	29.5541	29.6663	29.6803	29.166	29.2182	29.035	11	11	11	69.1	69.1	69.1	12.405	0	58.812	27927000000	363	Q7RTV0	Q7RTV0	PHD finger-like domain-containing protein 5A	PHF5A	1825	-1.3284	1.22312e-05	4.91253	-1.50693	0.000108647	3.96398	-0.4345	0.168139	0.77433	-0.695867	0.0019223	2.71618	0.493833	0.00186321	2.72974	-0.400067
24.5889	24.5873	24.8633	24.0241	23.9976	20.8446	24.1751	23.8163	24.6334	21.0866	21.482	21.3594	25.383	24.8568	25.0336	23.7811	23.988	23.6416	11	11	11	19.3	19.3	19.3	101.43	0	53.055	1171900000	81	Q7Z2W4	Q7Z2W4	Zinc finger CCCH-type antiviral protein 1	ZC3HAV1	1826	-0.4113	0.084047	1.07548	-0.882867	0.0353542	1.45156	1.7244	0.178923	0.747334	2.89893	0.000389421	3.40958	1.28757	0.00221571	2.65449	-0.848133
25.9859	27.5453	26.4747	26.145	25.6794	27.4264	27.3753	27.1642	27.4506	25.9654	26.1548	26.2581	26.4803	27.6713	27.6525	26.4657	26.9044	27.0689	124	99	99	56.7	48.5	48.5	227.87	0	323.31	33004000000	765	Q7Z406	Q7Z406	Myosin-14	MYH14	1830	-0.5994	0.378585	0.421836	0.062	0.885215	0.052951	0.2517	0.736033	0.133103	1.20393	0.000576994	3.23883	0.455033	0.352699	0.452596	-0.396067
27.2629	27.0867	27.349	26.3219	26.574	26.1231	27.0701	27.0546	27.091	26.1034	26.3083	26.141	27.2585	27.0284	26.7192	25.9928	26.4433	26.2236	30	30	30	57.7	57.7	57.7	76.12	0	302.53	7581900000	390	Q7Z417	Q7Z417	Nuclear fragile X mental retardation-interacting protein 2	NUFIP2	1831	0.230833	0.25592	0.591896	0.0698667	0.678568	0.168407	0.8932	0.00414915	2.38204	0.887667	0.000155251	3.80897	0.782133	0.0183436	1.73652	0.119767
23.0408	21.5795	22.9253	22.559	22.7282	23.9385	22.8405	21.8216	23.2693	20.6313	22.0038	21.5208	22.081	22.0564	21.4459	23.0799	23.2467	23.4741	16	16	14	13.6	13.6	12.1	187.18	0	68.972	1187100000	54	Q7Z4S6	Q7Z4S6	Kinesin-like protein KIF21A	KIF21A	1833	0.6541	0.271297	0.566555	0.7827	0.176125	0.754179	-0.560033	0.430472	0.366056	1.2585	0.0991059	1.0039	-1.4058	0.00405294	2.39223	-0.191667
20.3429	21.8461	22.3616	22.7268	23.116	22.8321	21.8039	22.4314	21.8383	20.8454	20.902	20.5422	23.7083	23.5179	23.4435	21.3992	21.5234	22.1876	20	20	19	33.2	33.2	31.7	74.316	0	79.071	3206100000	132	Q7Z4V5	Q7Z4V5	Hepatoma-derived growth factor-related protein 2	HDGFRP2	1834	-2.0397	0.0288323	1.54012	-1.53203	0.00217503	2.66254	-1.37477	0.0896538	1.04743	1.26133	0.00558032	2.25334	1.85317	0.00196477	2.70669	1.18823
21.9978	22.3918	21.112	22.2681	22.8506	22.2481	22.9512	20.496	22.1791	22.4796	22.1982	22.7608	20.8022	22.8229	20.7821	21.6214	23.3602	23.0328	28	28	27	22.9	22.9	22.4	203.35	0	184.36	2360400000	142	Q7Z5J4	Q7Z5J4	Retinoic acid-induced protein 1	RAI1	1835	0.3648	0.662583	0.17876	0.406367	0.702995	0.153048	-0.621733	0.219007	0.659541	-0.6041	0.461702	0.335639	-1.2024	0.235465	0.628074	-0.215867
29.7666	29.4778	29.8031	29.8871	29.9708	29.5275	29.8325	29.7384	29.7166	29.8521	29.8974	29.7504	29.901	29.2422	29.1613	29.7661	30.0458	29.9672	88	88	88	44.8	44.8	44.8	201.56	0	323.31	83933000000	2385	Q7Z6E9	Q7Z6E9	E3 ubiquitin-protein ligase RBBP6	RBBP6	1837	0.247667	0.387855	0.41133	0.327667	0.238869	0.621841	-0.112633	0.545017	0.26359	-0.0708	0.275932	0.559198	-0.491533	0.119198	0.92373	-0.131233
25.3985	25.5966	25.1409	25.1657	25.4077	25.2481	25.406	25.6762	25.7251	25.8222	25.7661	25.5714	24.8308	25.0352	25.1235	24.4963	24.8997	24.4114	40	40	40	15	15	15	481.89	0	323.31	4804700000	317	Q7Z6Z7	Q7Z6Z7	E3 ubiquitin-protein ligase HUWE1	HUWE1	1840	0.382167	0.0726815	1.13858	0.605933	0.0100392	1.9983	0.104833	0.522682	0.281762	-0.117467	0.400507	0.39739	0.394033	0.0859787	1.06561	0.671367
24.4887	24.9058	24.5556	24.9046	25.3369	25.1145	25.0183	25.2391	25.0332	25.5232	25.7628	25.3094	25.5003	25.6077	25.9748	25.9465	25.8343	26.22	5	5	5	26.8	26.8	26.8	34.262	0	72.308	3377200000	124	Q7Z7C8	Q7Z7C8	Transcription initiation factor TFIID subunit 8	TAF8	1841	-1.04423	0.00568361	2.24538	-0.5974	0.0203747	1.69091	-0.468633	0.0595863	1.22485	-0.434933	0.0433558	1.36295	-0.306	0.171141	0.766647	-0.8816
25.5387	25.5891	25.8566	25.4302	26.2391	25.7059	25.0705	25.2261	25.0056	24.7414	25.4512	25.1245	26.6984	25.9696	25.95	26.678	27.1068	27.2705	8	8	8	41.5	41.5	41.5	29.946	0	162.62	13533000000	283	Q7Z7K6	Q7Z7K6	Centromere protein V	CENPV	1842	-0.544533	0.109365	0.961122	-1.10527	0.0122755	1.91096	-0.130267	0.639032	0.194477	-0.00496667	0.9827	0.0075789	-0.812433	0.0551912	1.25813	-1.2267
20.8864	22.1457	22.1351	24.3363	24.2363	23.9011	21.0714	20.7336	23.074	24.8582	24.1086	24.4852	22.4268	21.6661	22.0587	22.1037	22.5154	19.9991	4	2	2	12	7.2	7.2	32.33	0	11.603	455630000	18	Q86SE5	Q86SE5	RNA-binding Raly-like protein	RALYL	1843	-0.328133	0.525369	0.279536	-0.4242	0.607722	0.216295	-2.4355	0.00513176	2.28973	-2.85767	0.0199223	1.70066	0.511133	0.562109	0.250179	2.6185
24.848	24.1448	24.7089	22.9319	22.9447	22.0033	24.1001	24.0949	24.0137	22.1224	20.6834	21.3336	24.4517	23.6626	23.6012	23.1373	22.6204	21.1604	8	8	8	15.5	15.5	15.5	80.172	0	93.184	643260000	35	Q86TG7	Q86TG7	Retrotransposon-derived protein PEG10	PEG10	1845	0.662067	0.129994	0.886076	0.1644	0.582511	0.234696	1.9406	0.00686193	2.16355	2.68977	0.00297308	2.52679	1.59913	0.0703027	1.15303	0.3206
27.5821	26.8439	27.592	28.5223	28.3138	28.1575	28.5317	28.672	28.6873	30.0572	29.6684	29.6523	26.1124	26.9246	27.1645	27.0327	26.0772	26.0474	15	15	15	57.5	57.5	57.5	32.749	0	262.36	16394000000	247	Q86U42;A6NDY0	Q86U42	Polyadenylate-binding protein 2	PABPN1	1847	0.6055	0.207735	0.68249	1.8965	0.00416313	2.38058	-0.991867	0.0211528	1.67463	-1.1623	0.00119149	2.92391	0.348067	0.485955	0.313404	1.94543
26.5704	26.5882	26.1603	26.5563	26.0718	26.9066	27.2799	27.2026	27.1781	27.5257	27.374	27.2761	26.7675	27.3527	27.2903	27.0204	26.9761	26.9661	38	38	38	24.2	24.2	24.2	192.95	0	225.43	10822000000	540	Q86U86	Q86U86	Protein polybromo-1	PBRM1	1848	-0.6972	0.0398869	1.39917	0.0833667	0.680474	0.167189	-0.0719333	0.80958	0.0917403	-0.171733	0.0948811	1.02282	0.1493	0.467787	0.329952	-0.475967
25.487	25.0285	26.096	25.575	25.8905	25.5261	24.4705	24.149	24.3771	23.9662	24.5165	24.5353	27.7419	25.7799	25.9124	26.5911	27.5419	26.8663	17	17	17	49.1	49.1	49.1	63.836	0	178.49	2339200000	119	Q86UE4	Q86UE4	Protein LYRIC	MTDH	1849	-0.9409	0.252645	0.597489	-2.14587	0.028524	1.54479	-0.1267	0.720235	0.142526	-0.00713333	0.974488	0.0112236	-0.5217	0.493578	0.306644	-1.3359
22.7431	22.4811	22.6647	20.8438	21.4032	20.8409	22.2492	21.2536	21.4389	21.3159	20.9863	22.1565	23.0958	22.7448	22.4996	22.624	21.389	22.5331	5	5	5	4.5	4.5	4.5	160.46	0	5.7084	108580000	11	Q86US8	Q86US8	Telomerase-binding protein EST1A	SMG6	1851	-0.150433	0.472007	0.326052	-1.13283	0.0321262	1.49314	1.60033	0.00138505	2.85854	0.161	0.745823	0.127364	0.598033	0.239751	0.62024	-1.15273
28.5333	28.3763	28.681	29.3166	29.3324	29.2143	28.6606	29.0431	28.7449	29.6673	29.6512	29.4167	28.641	28.3583	28.2334	29.0106	28.7265	29.085	13	13	13	53.3	53.3	53.3	26.888	0	323.31	30074000000	472	Q86V81	Q86V81	THO complex subunit 4	ALYREF	1854	0.1193	0.468876	0.328942	0.4053	0.0725943	1.1391	-0.757567	0.00136406	2.86517	-0.7622	0.00574296	2.24086	-0.5298	0.0311839	1.50607	0.347067
23.4951	20.8995	23.9857	24.3065	23.5082	22.4822	23.0796	21.6619	23.3832	22.5166	20.5903	24.1113	24.7609	23.356	22.6232	23.5789	26.8809	24.2443	32	32	32	29.7	29.7	29.7	106.38	0	182.19	19305000000	471	Q86VM9	Q86VM9	Zinc finger CCCH domain-containing protein 18	ZC3H18	1856	-0.7866	0.52972	0.275953	-0.8718	0.348374	0.457954	-0.638867	0.590398	0.228855	0.302167	0.805365	0.0940072	-1.32133	0.328157	0.483918	-1.46907
23.9039	23.9387	24.2051	24.3492	23.9731	23.7394	24.3638	24.3756	24.7256	24.6924	24.2999	24.554	22.0824	21.8784	22.8291	22.2714	21.7396	21.3478	20	20	20	22.4	22.4	22.4	136.37	0	134.6	2858500000	166	Q86VP6;O75155	Q86VP6	Cullin-associated NEDD8-dissociated protein 1	CAND1	1858	1.7526	0.00450415	2.34639	2.22503	0.00205381	2.68744	-0.00466667	0.982632	0.00760909	-0.0271	0.877662	0.0566728	0.477033	0.292497	0.533878	2.2343
26.2521	26.4364	26.3324	26.9611	27.0311	26.9311	26.2901	26.0897	26.1039	26.9968	26.6811	26.9101	25.8816	26.8574	27.1024	26.4677	26.2917	26.365	18	18	18	66.6	66.6	66.6	37.535	0	160.92	4036700000	200	Q86W42	Q86W42	THO complex subunit 6 homolog	THOC6	1861	-0.2735	0.507982	0.294151	-0.452567	0.297764	0.526127	-0.634133	0.000484264	3.31492	-0.701433	0.00356005	2.44854	0.239	0.559904	0.251886	0.599633
27.3077	27.2569	27.2732	27.5362	27.4259	27.5061	27.3541	27.5678	27.4444	27.9908	27.5441	27.6948	27.4423	27.9679	27.9983	27.3818	27.0772	27.472	41	41	41	36.3	36.3	36.3	166.8	0	323.31	15776000000	689	Q86X10	Q86X10	Ral GTPase-activating protein subunit beta	RALGAPB	1863	-0.523567	0.0445168	1.35148	-0.3474	0.142771	0.845361	-0.210133	0.0043655	2.35997	-0.2878	0.118313	0.926969	0.4925	0.0851957	1.06958	0.179067
21.0688	22.6251	21.5314	21.977	20.5371	20.3168	23.2501	23.5279	23.4116	22.8837	23.2463	22.8532	20.5347	22.0438	21.3352	22.498	21.1069	20.8493	7	7	7	19.2	19.2	19.2	65.853	0	34.232	694850000	44	Q86X55	Q86X55	Histone-arginine methyltransferase CARM1	CARM1	1864	0.4372	0.52884	0.276676	2.09197	0.00917699	2.0373	0.798133	0.315198	0.501416	0.402133	0.0549342	1.26016	-0.180167	0.802013	0.0958188	-0.5411
23.3437	24.3767	24.4294	22.5365	22.1703	20.7413	23.8943	23.3167	24.0277	23.8919	24.3398	23.9574	23.1111	21.1398	21.883	21.9844	22.8864	22.1131	7	7	7	16.7	16.7	16.7	52.313	0	20.041	934290000	39	Q86X95	Q86X95	Corepressor interacting with RBPJ 1	CIR1	1866	2.0053	0.0410665	1.38651	1.7016	0.0504473	1.29716	2.2339	0.0266037	1.57506	-0.3168	0.288504	0.539848	-0.283333	0.680903	0.166915	-0.511933
26.0347	25.5875	25.6702	21.462	20.2479	21.7128	26.2247	26.2592	26.1186	23.4801	20.782	21.1362	25.473	25.6253	25.3758	22.9323	22.9019	22.2151	14	12	11	33.3	30.7	27.3	64.882	0	69.355	2697800000	86	Q86XN8	Q86XN8	RNA-binding protein MEX3D	MEX3D	1868	0.272767	0.15403	0.812395	0.709467	0.00107812	2.96733	4.62323	0.000612558	3.21285	4.4014	0.00654818	2.18388	2.80827	0.000331487	3.47953	-1.5422
25.9175	26.1787	25.8807	26.2545	26.4493	26.1095	25.3139	25.7673	25.4856	25.6474	25.6633	25.7712	27.3465	26.8755	26.8627	27.4049	27.4492	27.341	25	25	24	48.5	48.5	46.8	68.062	0	150.63	4778400000	317	Q86YP4	Q86YP4	Transcriptional repressor p66-alpha	GATAD2A	1871	-1.03593	0.00496986	2.30366	-1.50597	0.00189278	2.7229	-0.2788	0.109649	0.959996	-0.1717	0.280653	0.551831	-0.370133	0.0846625	1.07231	-1.12727
24.2194	24.0357	24.47	21.3044	21.2891	20.9194	23.8562	23.8657	24.1425	21.9128	19.8915	19.7533	24.7425	24.4885	24.5267	23.1418	22.6044	22.1206	16	16	16	33	33	33	74.509	0	49.903	693330000	45	Q86YR5	Q86YR5	G-protein-signaling modulator 1	GPSM1	1872	-0.3442	0.0815286	1.08869	-0.6311	0.00678519	2.16844	3.07073	6.62488e-05	4.17882	3.4356	0.00816924	2.08782	1.96363	0.00300694	2.52188	-1.4513
22.369	22.1996	22.9774	22.2982	21.6354	20.3076	22.8864	23.0783	23.1574	22.5597	22.4317	22.8084	20.8773	22.9049	22.0778	22.7838	22.4375	20.4836	4	4	4	14.2	14.2	14.2	45.02	0	14.965	234220000	25	Q8IUX4;Q9NRW3;Q96AK3	Q8IUX4	DNA dC->dU-editing enzyme APOBEC-3F	APOBEC3F	1877	0.562	0.425611	0.370987	1.08737	0.141178	0.850234	1.1016	0.155818	0.807383	0.440767	0.0321915	1.49226	0.0517	0.958195	0.0185462	-0.4879
24.2964	25.26	24.2739	24.4661	23.755	23.9701	25.4206	25.8939	25.4973	25.8901	25.2927	25.4036	23.7971	24.8322	24.9966	24.3448	23.6262	23.8461	10	10	10	9.8	9.8	9.8	130.93	0	34.677	1425100000	43	Q8IUX7;Q8N436	Q8IUX7	Adipocyte enhancer-binding protein 1	AEBP1	1878	0.0681333	0.897498	0.0469665	1.06197	0.0579027	1.2373	0.546367	0.23111	0.636182	0.0751333	0.765073	0.116297	0.602933	0.234806	0.62929	0.1247
23.2774	23.0834	23.6839	23.5715	23.4526	23.4169	22.0601	20.9506	21.0326	21.3506	21.5012	21.8367	25.0296	24.6476	24.6135	24.8993	25.1708	24.7796	9	9	9	18.5	18.5	18.5	60.636	0	23.091	770520000	63	Q8IVW6	Q8IVW6	AT-rich interactive domain-containing protein 3B	ARID3B	1883	-1.41533	0.0030829	2.51104	-3.4158	0.000856933	3.06705	-0.1321	0.510321	0.292156	-0.215067	0.606019	0.217514	-0.186333	0.350858	0.454868	-1.46957
23.3344	23.1238	23.0602	21.8717	21.9004	22.2124	23.0535	23.8706	24.0469	20.486	22.4615	20.3432	23.6827	23.4192	23.0735	23.1233	21.7205	22.3423	5	5	5	9.6	9.6	9.6	110.54	0	21.626	338180000	22	Q8IWR0	Q8IWR0	Zinc finger CCCH domain-containing protein 7A	ZC3H7A	1886	-0.219	0.324004	0.489449	0.2652	0.494514	0.305822	1.17797	0.00100527	2.99772	2.5601	0.0268194	1.57155	0.996433	0.087468	1.05815	-0.400533
24.8669	25.1913	25.1781	25.9423	26.5207	26.0158	21.3518	22.3399	20.7903	25.7255	25.5949	25.6741	25.8576	25.5293	25.7141	26.4654	26.7972	26.4521	8	8	8	26.6	26.6	26.6	41.29	0	110.87	3440600000	116	Q8IWS0	Q8IWS0	PHD finger protein 6	PHF6	1887	-0.621567	0.0120032	1.9207	-4.20633	0.000812589	3.09013	-1.08083	0.00680979	2.16687	-4.17083	0.000783261	3.10609	-0.871233	0.00411712	2.38541	-0.411967
24.8425	24.7963	25.1964	25.3756	25.098	25.3192	23.5318	23.7931	24.2038	23.9433	23.5041	24.1118	21.6051	20.5299	22.0758	22.6484	21.934	21.7615	13	13	13	17	17	17	101.03	0	91.248	1844200000	117	Q8IWU6	Q8IWU6	Extracellular sulfatase Sulf-1	SULF1	1889	3.54147	0.001724	2.76346	2.4393	0.00802869	2.09536	-0.3192	0.103878	0.983478	-0.0101667	0.971405	0.0125996	-0.711033	0.252323	0.598044	3.14963
31.6929	31.8082	31.7559	31.9556	31.8804	31.8325	31.6391	31.7816	31.4947	32.2212	32.0059	31.7247	31.9603	32.1724	32.0283	32.5058	32.1472	32.2026	42	42	42	38.5	38.5	38.5	103.7	0	323.31	314520000000	2525	Q8IWX8	Q8IWX8	Calcium homeostasis endoplasmic reticulum protein	CHERP	1890	-0.301333	0.01313	1.88174	-0.4152	0.0161169	1.79272	-0.137167	0.0486575	1.31285	-0.345467	0.105738	0.975771	-0.231533	0.144253	0.840876	-0.3957
23.342	23.8335	23.6801	20.4021	22.1866	21.155	23.6111	23.7301	23.5964	21.0524	21.3373	22.8347	21.8487	23.4859	23.1087	22.1239	22.1043	22.8647	10	10	7	5.7	5.7	4.1	269.45	0	28.73	332270000	40	Q8IWZ3	Q8IWZ3	Ankyrin repeat and KH domain-containing protein 1	ANKHD1	1892	0.8041	0.194048	0.71209	0.831433	0.169527	0.770762	2.37063	0.0115757	1.93645	1.9044	0.0264109	1.57822	0.450133	0.462581	0.334812	-1.1164
21.6181	20.488	22.4123	19.9435	21.6846	22.5364	22.0422	21.8165	21.6584	22.1542	22.5198	21.9177	23.2557	22.1908	21.7058	22.9235	23.0795	22.8984	4	4	4	10.4	10.4	10.4	72.47	0	15.727	176330000	20	Q8IWZ8	Q8IWZ8	SURP and G-patch domain-containing protein 1	SUGP1	1893	-0.877967	0.290811	0.53639	-0.545067	0.311649	0.506334	0.117967	0.906726	0.042524	-0.3582	0.159449	0.797378	-0.583033	0.274844	0.560914	-1.57897
26.9206	26.8371	27.1598	26.9182	26.949	26.426	26.9716	27.0429	26.9845	26.6859	26.8042	26.7096	28.1065	27.4178	27.6362	27.4505	27.4367	27.2774	35	35	35	40.1	40.1	40.1	120.21	0	301.13	8796300000	476	Q8IX01	Q8IX01	SURP and G-patch domain-containing protein 2	SUGP2	1894	-0.747667	0.0293105	1.53298	-0.7205	0.0243319	1.61382	0.2081	0.34621	0.46066	0.266433	0.00323945	2.48953	0.331967	0.19017	0.720857	-0.6238
23.2383	23.6411	23.0085	23.0801	23.6048	22.9828	21.0185	22.3438	22.4294	20.4245	22.5344	22.2464	24.4886	23.304	23.6405	24.2809	23.9514	23.5742	7	7	7	9	9	9	132.82	0	18.337	891130000	49	Q8IX12	Q8IX12	Cell division cycle and apoptosis regulator protein 1	CCAR1	1895	-0.515067	0.265262	0.576325	-1.88047	0.0310886	1.5074	0.0734	0.797286	0.0983857	0.195467	0.819667	0.0863625	-0.124467	0.775159	0.110609	-0.712933
26.8039	26.6414	27.2014	27.1392	27.6302	26.7107	26.2666	26.3422	26.2379	26.5956	27.018	26.5428	28.9359	27.4471	27.3927	28.2683	28.2344	28.2462	12	12	12	66.3	66.3	66.3	17.9	0	315.58	7838100000	284	Q8IXM2	Q8IXM2	Chromatin complexes subunit BAP18	BAP18	1899	-1.043	0.121603	0.915057	-1.643	0.0315657	1.50078	-0.2778	0.425504	0.371097	-0.436567	0.0467253	1.33045	-0.3244	0.556099	0.254848	-1.0896
22.9585	23.161	22.798	21.9135	22.0807	20.5301	23.6316	23.6934	23.5002	24.7667	25.2709	25.2699	24.5947	24.478	24.7509	26.6235	27.9265	28.2707	18	18	18	23.6	23.6	23.6	118.1	0	74.349	3537300000	168	Q8IXT5	Q8IXT5	RNA-binding protein 12B	RBM12B	1900	-1.63537	0.000240029	3.61974	-0.999467	0.000509335	3.293	1.4644	0.0434872	1.36164	-1.4941	0.00108584	2.96423	-2.99903	0.00411461	2.38567	-6.0988
26.6488	26.4261	26.8126	27.2002	27.4632	26.772	25.8789	25.9279	25.7951	26.9085	26.7339	26.8911	26.8583	26.486	26.6263	27.06	27.0223	26.9911	28	28	28	32.2	32.2	32.2	96.557	0	323.31	16360000000	643	Q8IY81	Q8IY81	pre-rRNA processing protein FTSJ3	FTSJ3	1905	-0.0277	0.867676	0.0616425	-0.789567	0.00237771	2.62384	-0.515967	0.0887434	1.05186	-0.9772	0.000134098	3.87258	-0.3676	0.0290868	1.5363	0.120667
29.0554	29.0838	29.2405	29.2986	29.4475	29.1392	29.2865	29.2951	29.0524	29.2308	29.7223	29.6709	29.4002	28.5574	28.5776	29.1939	29.3662	29.6719	39	39	39	40	40	40	102.33	0	323.31	77828000000	1306	Q8IYB3	Q8IYB3	Serine/arginine repetitive matrix protein 1	SRRM1	1906	0.2815	0.376987	0.423674	0.366267	0.273486	0.563065	-0.168533	0.187057	0.728026	-0.33	0.132517	0.877728	-0.5656	0.142931	0.844874	-0.115567
24.0712	24.0331	24.8263	18.4985	22.4442	21.3931	24.0915	24.2646	24.1974	22.4612	21.9363	20.6067	25.0121	23.534	21.5333	21.5417	22.1001	22.0337	7	7	7	7.2	7.2	7.2	194.1	0	69.352	407300000	19	Q8IZH2	Q8IZH2	5-3 exoribonuclease 1	XRN1	1912	0.9504	0.412736	0.384328	0.8247	0.459731	0.337496	3.5316	0.0430588	1.36594	2.51643	0.010491	1.97918	1.46797	0.224726	0.648346	-1.11323
21.5566	21.233	20.3883	21.0321	20.9451	20.2816	20.7037	20.6844	21.0138	21.0659	19.9788	21.08	21.8302	22.6582	22.5733	21.8151	22.4089	21.8297	6	6	6	8.8	8.8	8.8	119.7	0	41.538	454830000	93	Q8IZL8	Q8IZL8	Proline-, glutamic acid- and leucine-rich protein 1	PELP1	1913	-1.2946	0.041288	1.38418	-1.55327	0.00542497	2.2656	0.306367	0.507342	0.294699	0.0924	0.819859	0.0862606	0.336	0.363198	0.439857	-1.26497
23.8803	23.4233	23.5191	23.4731	23.5431	22.8275	23.4238	23.1579	23.4284	23.5894	23.5705	23.7774	24.411	23.8506	23.8424	23.7945	24.1164	22.6237	14	14	14	27	27	27	102.9	0	56.776	949450000	79	Q8N163	Q8N163	Cell cycle and apoptosis regulator protein 2	CCAR2	1918	-0.4271	0.142061	0.847525	-0.697967	0.0285662	1.54415	0.326333	0.288569	0.53975	-0.309067	0.0497946	1.30282	0.523133	0.34674	0.459996	-0.2303
21.5761	21.6757	22.883	23.0562	23.0313	22.7492	23.3985	23.5647	23.9401	23.0908	23.2679	23.2904	23.6835	23.6708	23.251	22.1572	22.1303	21.6309	6	6	6	7.3	7.3	7.3	93.487	0	20.002	758610000	49	Q8N1F7	Q8N1F7	Nuclear pore complex protein Nup93	NUP93	1921	-1.49017	0.0282854	1.54844	0.0993333	0.666845	0.175975	-0.900633	0.105105	0.978378	0.418067	0.0721237	1.14192	1.5623	0.0021645	2.66464	0.972767
24.3039	24.5639	24.2378	24.3413	24.1565	24.2574	24.3562	24.4925	24.3432	24.0779	23.8093	23.5638	24.5306	25.3217	25.4657	25.2504	24.7329	24.4201	16	16	16	29.7	29.7	29.7	63.472	0	59.541	2503800000	156	Q8N1G4	Q8N1G4	Leucine-rich repeat-containing protein 47	LRRC47	1923	-0.737467	0.0743418	1.12877	-0.7087	0.0738923	1.1314	0.1168	0.359555	0.444234	0.5803	0.0204544	1.68921	0.304867	0.465492	0.332088	-0.5494
21.4454	21.4074	21.1346	23.7444	24.5329	24.0683	23.1973	22.4297	23.0001	23.8361	21.8474	24.4972	24.0885	23.6912	24.0879	23.2777	21.9597	22.6591	6	6	6	9.5	9.5	9.5	77.16	0	17.949	706160000	43	Q8N2M8	Q8N2M8	CLK4-associating serine/arginine rich protein	CLASRP	1928	-2.62673	9.01418e-05	4.04507	-1.08017	0.0152396	1.81703	-2.78607	0.000362575	3.4406	-0.517867	0.565989	0.247192	1.3237	0.0303816	1.51739	1.48303
25.6306	25.9326	25.6587	20.225	20.9386	21.1627	26.2368	25.9248	26.0963	22.3262	21.105	22.3045	22.8251	23.0126	22.7729	23.5972	22.3666	21.7024	21	21	21	32.7	32.7	32.7	80.724	0	135.12	3982300000	146	Q8N556;Q8TED9	Q8N556	Actin filament-associated protein 1	AFAP1	1934	2.87043	1.85558e-05	4.73152	3.21577	1.00404e-05	4.99825	4.9652	7.67019e-05	4.11519	4.17407	0.000541706	3.26624	0.3148	0.603913	0.219025	-1.77997
27.0518	26.6753	27.4064	27.2654	27.4074	26.4322	26.8797	26.4682	26.7781	26.5787	27.262	27.0351	26.978	24.5539	24.9263	26.1905	26.834	26.4352	12	12	12	27.5	27.5	27.5	47.138	0	132.83	12688000000	406	Q8N5F7;Q5M9Q1	Q8N5F7;Q5M9Q1	NF-kappa-B-activating protein;NKAP-like protein	NKAP;NKAPL	1937	1.55843	0.117294	0.930723	1.2226	0.184686	0.733567	0.0095	0.980758	0.00843797	-0.249933	0.349263	0.456847	-1.0005	0.267137	0.573266	0.548433
27.6216	27.4633	27.6345	27.9217	27.6944	27.9638	27.2796	27.3519	27.3334	27.8888	27.4458	27.5113	27.7079	27.8691	27.6919	27.9352	28.3839	28.0298	21	21	21	47.6	47.6	47.6	52.049	0	215	14299000000	586	Q8N684	Q8N684	Cleavage and polyadenylation specificity factor subunit 7	CPSF7	1939	-0.183167	0.0811154	1.0909	-0.434667	0.00200065	2.69883	-0.286833	0.0457458	1.33965	-0.293667	0.103482	0.985136	-0.36	0.0715619	1.14532	-0.256333
21.8146	21.702	22.4667	21.5793	21.3756	21.9243	22.6677	22.4566	22.6101	22.5158	22.041	22.6377	22.6551	21.9813	21.5608	21.9821	22.3387	21.9692	3	3	3	7.2	7.2	7.2	54.699	0	11.963	116470000	9	Q8N8D1	Q8N8D1	Programmed cell death protein 7	PDCD7	1941	-0.0713	0.866525	0.0622188	0.5124	0.189876	0.72153	0.368033	0.269216	0.569898	0.179967	0.40302	0.394674	-0.0309333	0.932067	0.0305529	-0.470267
23.3355	23.2067	23.0713	21.0636	20.991	23.3202	21.5521	22.4505	20.0624	23.2165	23.1528	23.0527	23.356	21.9035	22.2725	23.457	23.2747	23.7272	4	4	4	6	6	6	60.509	0	12.597	392640000	25	Q8NAF0	Q8NAF0	Zinc finger protein 579	ZNF579	1950	0.693833	0.191963	0.716782	-1.15567	0.23226	0.634025	1.4129	0.139793	0.854514	-1.78567	0.0627592	1.20232	-0.975633	0.0987574	1.00543	-1.6947
27.7713	27.3678	27.5639	27.9978	27.9031	27.4623	27.4777	27.3753	27.6248	27.6428	28.1095	27.9533	27.7323	27.4044	27.4837	27.2034	27.8004	27.5265	12	12	12	42.3	42.3	42.3	37.476	0	217.79	11721000000	343	Q8NAV1	Q8NAV1	Pre-mRNA-splicing factor 38A	PRPF38A	1951	0.0275333	0.865704	0.0626305	-0.0475333	0.717698	0.144058	-0.220067	0.337152	0.472174	-0.409267	0.0576541	1.23917	0.0300333	0.887234	0.0519616	0.277633
25.3716	26.0533	25.5312	24.941	25.371	25.9492	24.8759	25.6586	24.8688	25.5589	25.5579	24.5114	25.489	25.582	25.71	25.474	26.2469	25.8806	31	31	26	44.3	44.3	36.3	102.51	0	166.24	8750500000	321	Q8NB50;Q96NL3;Q9H963;Q8N782;Q8NCK3;Q9Y5A6;Q6ZN06;A6NDX5;Q86XN6	Q8NB50	Zinc finger protein 62 homolog	ZFP62	1953	0.0583667	0.799998	0.0969113	-0.459233	0.163955	0.785275	0.231633	0.552177	0.257921	-0.0749667	0.871964	0.0595016	-0.2735	0.304196	0.516847	-0.446767
24.5918	24.4056	24.5651	23.8714	24.2121	23.6568	23.9284	23.8841	23.957	23.8766	23.5676	23.5305	24.5628	23.9835	24.1988	25.1676	24.3277	25.0294	14	14	14	41.7	41.7	41.7	44.965	0	104.19	1776800000	172	Q8NC51	Q8NC51	Plasminogen activator inhibitor 1 RNA-binding protein	SERBP1	1958	0.272467	0.202159	0.694306	-0.3252	0.128944	0.889598	0.6074	0.0241134	1.61774	0.264933	0.0767357	1.115	-0.5932	0.128347	0.891613	-0.928133
25.7546	25.3565	25.7877	20.0122	21.615	23.2685	24.997	25.2201	25.4217	21.686	20.8665	22.2612	26.1127	26.086	26.5128	20.6238	22.6442	22.5019	17	17	17	27.2	27.2	27.2	77.667	0	104.71	1217200000	77	Q8ND24	Q8ND24	RING finger protein 214	RNF214	1961	-0.604233	0.036589	1.43665	-1.02423	0.00516749	2.28672	4.00103	0.0135785	1.86715	3.60837	0.0010349	2.9851	4.31387	0.00291996	2.53462	-0.2914
24.0409	23.8332	24.1184	23.5955	23.6842	24.0909	23.9183	24.3452	24.1832	24.1409	23.7057	23.8074	23.7243	22.1873	24.0376	21.6729	21.2212	21.5223	6	6	6	13.6	13.6	13.6	50.529	0	23.698	547810000	20	Q8ND56	Q8ND56	Protein LSM14 homolog A	LSM14A	1962	0.6811	0.304	0.517127	0.8325	0.227885	0.642284	0.2073	0.300973	0.521472	0.264233	0.218084	0.661377	1.84427	0.0347795	1.45868	2.31807
28.5844	29.1372	28.0447	28.8093	28.1529	28.8702	28.3204	28.5846	28.2089	28.4718	28.1956	28.2393	28.8277	29.3034	29.523	30.0154	29.2559	29.6898	44	44	43	51.1	51.1	51.1	95.925	0	323.31	21966000000	778	Q8NE71	Q8NE71	ATP-binding cassette sub-family F member 1	ABCF1	1968	-0.629267	0.169763	0.770157	-0.846733	0.0222311	1.65304	-0.0220333	0.95767	0.0187843	0.0690667	0.648912	0.187814	-0.435667	0.221141	0.65533	-1.0429
22.9823	22.4981	22.2535	21.482	21.0945	23.1558	23.0759	22.9942	23.1259	21.0704	21.1421	21.9922	22.4288	22.6944	23.0343	22.2525	22.8802	22.72	4	4	4	18.1	18.1	18.1	34.773	0	20.365	261690000	23	Q8NFH5	Q8NFH5	Nucleoporin NUP53	NUP35	1977	-0.1412	0.636712	0.196057	0.346167	0.125854	0.900134	0.6672	0.374258	0.426829	1.66377	0.00507892	2.29423	0.1016	0.713008	0.146906	-0.7068
24.6608	24.3545	24.5594	23.9677	24.137	24.2359	24.0353	24.3532	24.4153	23.8331	24.395	23.6657	24.2905	23.9027	23.9545	23.8847	24.3853	24.1793	14	14	14	44.5	44.5	44.5	48.379	0	80.264	2482500000	185	Q8NFW8	Q8NFW8	N-acylneuraminate cytidylyltransferase	CMAS	1979	0.475667	0.0347188	1.45944	0.2187	0.265764	0.575504	0.411367	0.0261423	1.58266	0.303333	0.29174	0.535004	-0.100533	0.623685	0.205035	-0.0362333
25.7353	25.2491	26.6664	26.7613	28.1509	27.1078	24.9132	25.0698	24.6909	25.8263	26.1392	26.2386	28.3424	26.6043	25.6652	27.1682	28.4033	27.5876	28	28	28	16.4	16.4	16.4	182.77	0	297.3	4464900000	234	Q8NI27	Q8NI27	THO complex subunit 2	THOC2	1983	-0.987033	0.328476	0.483497	-1.97933	0.0668034	1.1752	-1.4564	0.0688463	1.16212	-1.17673	0.00208523	2.68085	-0.849067	0.381387	0.418634	-0.3797
25.0653	24.6254	25.3794	25.0204	25.4253	24.9755	24.8225	24.6689	24.8442	24.4432	25.2533	24.7986	25.1593	22.882	20.3904	24.3435	25.2739	25.4595	8	8	8	29.9	29.9	29.9	26.106	0	59.012	3038300000	137	Q8TA86	Q8TA86	Retinitis pigmentosa 9 protein	RP9	1985	2.2128	0.187715	0.726501	1.96797	0.226506	0.64492	-0.117033	0.677417	0.169144	-0.0531667	0.836097	0.0777434	-2.21507	0.193732	0.712799	0.114767
24.5797	24.1538	24.4517	24.9156	24.8617	24.8232	24.5945	24.892	24.8164	24.7452	25.0789	24.8962	25.6658	23.9157	23.8417	25.0047	25.4384	25.3189	14	14	14	39.1	39.1	39.1	45.777	0	57.975	2000400000	131	Q8TAD8	Q8TAD8	Smad nuclear-interacting protein 1	SNIP1	1987	-0.0793333	0.902689	0.0444621	0.293233	0.65206	0.185712	-0.471767	0.0216245	1.66505	-0.139133	0.349516	0.456533	-0.7796	0.270333	0.568101	-0.387167
27.0753	27.2289	27.5858	26.9862	27.6246	26.9959	27.3292	27.3272	27.0547	27.259	27.5943	27.4356	28.1705	27.9419	28.1671	27.3	27.6583	28.1447	39	25	25	39	31.8	31.8	132.88	0	307.44	18056000000	541	Q8TAQ2	Q8TAQ2	SWI/SNF complex subunit SMARCC2	SMARCC2	1989	-0.7965	0.00923369	2.03462	-0.856133	0.00194444	2.7112	0.0944333	0.734594	0.133953	-0.1926	0.221158	0.655296	0.392167	0.200588	0.697696	-0.498767
23.1639	22.8626	23.4902	22.1892	20.741	22.4627	22.9861	23.3065	23.0422	21.2166	21.8054	20.3096	23.7068	23.5999	20.782	23.1027	21.7822	21.3974	9	6	6	11.3	8.5	8.5	114.21	0	29.782	194070000	18	Q8TB72	Q8TB72	Pumilio homolog 2	PUM2	1994	0.476	0.650832	0.186531	0.415367	0.688369	0.162178	1.3746	0.0714497	1.146	2.00107	0.0109436	1.96084	0.602133	0.609435	0.215072	-0.296467
22.3156	24.1308	23.8831	20.4625	24.3993	23.4473	23.5088	23.9867	24.0831	24.3349	22.7385	23.1217	21.684	22.7675	21.8603	22.5177	22.4063	21.7453	8	8	8	21.9	21.9	21.9	57.891	0	63.979	419920000	24	Q8TBB5	Q8TBB5	Kelch domain-containing protein 4	KLHDC4	1995	1.33923	0.112333	0.949493	1.7556	0.00985715	2.00625	0.673467	0.635538	0.196859	0.461167	0.419392	0.37738	-0.119167	0.787395	0.103808	0.5466
22.57	22.4497	22.7939	22.504	22.6143	22.2394	22.08	20.9664	21.719	21.6067	20.1955	20.6256	22.3112	22.2557	21.5974	22.74	22.5448	22.046	7	7	7	8.8	8.8	8.8	93.673	0	11.318	189680000	16	Q8TCJ2	Q8TCJ2	Dolichyl-diphosphooligosaccharide--protein glycosyltransferase subunit STT3B	STT3B	2000	0.549767	0.093156	1.03079	-0.4663	0.30869	0.510477	0.151967	0.368736	0.433285	0.7792	0.216186	0.665173	-0.388833	0.276205	0.558768	0.00896667
25.3642	25.5035	25.4524	27.2435	26.9247	27.1765	26.2117	26.282	26.1782	27.6693	27.1371	27.5494	26.1491	26.0148	26.4934	27.1496	27.5636	27.3768	62	53	52	27.8	25.1	24.8	305.41	0	323.31	4858600000	322	Q8TD26	Q8TD26	Chromodomain-helicase-DNA-binding protein 6	CHD6	2002	-0.779067	0.00627052	2.2027	0.00486667	0.974966	0.0110104	-1.67487	9.10849e-05	4.04055	-1.22797	0.00170356	2.76864	-1.14423	0.00355072	2.44968	-0.248433
20.8071	21.6169	21.0918	24.0953	24.2681	20.9795	22.0852	21.7885	21.6586	23.8322	24.2136	24.0026	24.2807	24.2713	23.7759	23.0005	23.1401	22.9031	16	16	16	24.9	24.9	24.9	98.594	0	95.136	1322800000	81	Q8TDD1	Q8TDD1	ATP-dependent RNA helicase DDX54	DDX54	2004	-2.93737	0.000534194	3.2723	-2.2652	0.000412187	3.38491	-1.94237	0.150639	0.822063	-2.17203	0.000204758	3.68876	1.09473	0.00372075	2.42937	0.0997333
21.9836	23.2447	23.1149	23.1782	23.2315	23.6065	22.3065	21.8942	22.8371	21.2321	22.0632	21.0344	21.4365	21.9871	21.5629	23.3121	22.3899	21.6333	19	19	19	26.9	26.9	26.9	117.87	0	82.987	1773600000	86	Q8TDZ2	Q8TDZ2	Protein-methionine sulfoxide oxidase MICAL1	MICAL1	2008	1.1189	0.0613447	1.21222	0.683767	0.0992193	1.0034	-0.557667	0.257384	0.589418	0.9027	0.0963314	1.01623	-0.782933	0.201792	0.695097	0.893633
24.1067	24.0904	24.3362	23.9872	23.8553	23.5497	24.5368	24.8383	24.9631	24.5539	24.1374	23.992	25.0013	25.4765	25.3521	24.6933	24.5356	24.5843	17	17	17	11.1	11.1	11.1	205.11	0	83.608	2162200000	158	Q8TEM1	Q8TEM1	Nuclear pore membrane glycoprotein 210	NUP210	2010	-1.09887	0.00251795	2.59895	-0.497233	0.0593278	1.22674	0.380367	0.0665255	1.17701	0.551633	0.0588614	1.23017	0.672233	0.0109056	1.96235	-0.807
29.36	29.4817	29.7832	29.602	29.7595	29.1112	28.9822	29.2519	28.9572	29.12	29.467	29.2682	29.6204	28.8064	28.9143	29.638	29.5353	29.7358	35	35	35	23.1	23.1	23.1	92.576	0	323.31	38999000000	788	Q8TF01	Q8TF01	Arginine/serine-rich protein PNISR	PNISR	2013	0.427933	0.207069	0.683885	-0.0499333	0.863341	0.0638177	0.0507333	0.837766	0.0768772	-0.2213	0.183713	0.735859	-0.522667	0.116528	0.93357	-0.145467
24.8903	24.6176	24.8613	25.0067	25.3652	24.4478	23.9165	23.8582	24.1458	24.5713	24.4857	24.5056	26.1172	24.9711	25.1249	26.0606	25.6368	25.8624	17	17	17	23	23	23	92.547	0	114.03	4096000000	250	Q8WTT2	Q8WTT2	Nucleolar complex protein 3 homolog	NOC3L	2017	-0.614667	0.171469	0.765814	-1.4309	0.017991	1.74495	-0.150167	0.620887	0.206987	-0.547367	0.00392661	2.40598	-0.448867	0.302336	0.51951	-0.913367
27.2013	27.7114	27.2359	27.956	28.1073	28.0208	27.1378	27.6031	27.0862	28.1342	27.7214	27.715	28.5327	28.9993	29.3461	29.6886	28.8126	29.1339	14	14	14	37.6	37.6	37.6	57.224	0	260.85	13862000000	307	Q8WUA2	Q8WUA2	Peptidyl-prolyl cis-trans isomerase-like 4	PPIL4	2020	-1.5765	0.00538165	2.26908	-1.68367	0.00423305	2.37335	-0.645167	0.0192974	1.7145	-0.581167	0.053964	1.2679	-0.252333	0.508359	0.293829	-1.18367
25.7181	25.9729	25.4091	25.7306	25.1466	26.0056	26.1645	26.5161	26.3688	26.8563	26.7339	26.2481	25.5371	26.7794	26.8957	26.3625	25.7886	26.0604	13	13	13	22.5	22.5	22.5	56.05	0	88.457	5605600000	232	Q8WUB8	Q8WUB8	PHD finger protein 10	PHF10	2021	-0.704033	0.204052	0.69026	-0.0542667	0.909141	0.0413689	0.0724333	0.821771	0.0852493	-0.262967	0.282345	0.54922	0.333567	0.513079	0.289816	-0.4429
24.8258	24.2185	25.3435	25.7057	26.0677	25.9681	25.0312	25.7624	25.1584	26.196	26.4252	26.299	25.7538	24.6436	24.5085	24.6887	24.5496	21.1477	12	12	12	67.5	67.5	67.5	19.181	0	151.61	4428000000	149	Q8WUD4	Q8WUD4	Coiled-coil domain-containing protein 12	CCDC12	2023	-0.1727	0.752479	0.123506	0.3487	0.485675	0.313654	-1.1179	0.0309826	1.50888	-0.9894	0.0135993	1.86648	1.50663	0.28552	0.544364	2.45183
23.7409	23.62	23.5861	24.0264	24.1352	23.4472	23.1594	23.0917	22.8572	24.0038	23.7859	23.8793	20.9359	22.8348	22.9051	23.6134	24.0357	24.1057	5	5	5	10.6	10.6	10.6	88.701	0	97.869	818180000	68	Q8WUQ7	Q8WUQ7	Cactin	CACTIN	2028	1.42373	0.0924982	1.03387	0.810833	0.281213	0.550964	-0.2206	0.37005	0.43174	-0.853567	0.00154919	2.8099	-1.693	0.0630881	1.20005	-0.0486667
23.1595	20.7158	23.6854	21.0574	22.5638	21.0168	22.1187	21.5057	21.4749	19.5676	21.8325	22.696	24.2392	22.9111	24.6113	25.2899	22.5306	24.399	14	14	14	26.4	26.4	26.4	75.403	0	159.2	2433600000	102	Q8WVC0	Q8WVC0	RNA polymerase-associated protein LEO1	LEO1	2031	-1.4003	0.253351	0.596277	-2.22077	0.016304	1.78771	0.974233	0.404775	0.392786	0.3344	0.744156	0.128336	-0.152633	0.88174	0.0546594	-2.52717
26.6902	25.7753	26.6313	26.8471	27.1782	26.1232	25.8959	25.2089	25.4627	25.2377	26.279	25.9295	26.5642	24.4652	23.929	26.254	27.4615	26.506	8	8	8	39.4	39.4	39.4	18.86	0	63.26	6036500000	334	Q8WVK2	Q8WVK2	U4/U6.U5 small nuclear ribonucleoprotein 27 kDa protein	SNRNP27	2034	1.37947	0.18264	0.738404	0.536367	0.552752	0.25747	-0.350567	0.460158	0.337093	-0.2929	0.468204	0.329565	-1.75437	0.118238	0.927245	-0.0243333
23.1122	20.607	22.8452	24.2964	24.2773	23.7754	20.543	21.055	19.856	21.4068	22.6166	20.9228	25.1741	24.5404	24.293	25.1195	25.4926	25.1321	7	7	7	7.1	7.1	7.1	122.57	0	28.084	427120000	30	Q8WVS4	Q8WVS4	WD repeat-containing protein 60	WDR60	2035	-2.48103	0.0413129	1.38391	-4.1845	0.000654716	3.18395	-1.92823	0.0765341	1.11614	-1.16407	0.12986	0.886526	-0.5789	0.11615	0.934981	-1.1317
26.7381	26.8143	26.9542	23.6887	24.3177	24.6569	26.2788	26.4535	26.1866	21.3733	21.8079	21.0522	27.5972	27.5374	27.8872	24.4336	25.0508	25.2335	19	18	18	38.7	37.5	37.5	60.082	0	141.44	5288700000	241	Q8WVV9	Q8WVV9	Heterogeneous nuclear ribonucleoprotein L-like	HNRNPLL	2037	-0.8384	0.00258643	2.5873	-1.36763	0.000510232	3.29223	2.61443	0.000845156	3.07306	4.89517	3.00984e-05	4.52146	2.76797	0.000474792	3.3235	-0.684867
22.384	21.1963	21.2608	23.1836	23.3962	23.061	23.3108	23.3692	23.4085	23.9875	24.1897	23.217	25.6811	25.6576	25.775	24.4962	24.0121	24.5774	9	9	9	50	50	50	18.925	0	33.256	883900000	56	Q8WW12	Q8WW12	PEST proteolytic signal-containing nuclear protein	PCNP	2038	-4.09087	0.000454368	3.34259	-2.34173	8.70847e-07	6.06006	-1.5999	0.015845	1.80011	-0.435233	0.217552	0.662438	1.34267	0.0017286	2.7623	-1.1483
28.4368	28.1192	28.7615	26.8394	26.9705	26.3996	28.1585	28.3977	28.2243	26.3045	26.6956	26.5384	28.8974	28.6547	28.7566	26.7514	26.9513	26.3252	33	31	31	33.7	32.8	32.8	113.37	0	167.93	16517000000	612	Q8WWM7	Q8WWM7	Ataxin-2-like protein	ATXN2L	2040	-0.3304	0.171045	0.766889	-0.5094	0.00706212	2.15107	1.70267	0.00255276	2.59299	1.74733	0.000200585	3.6977	2.0936	0.000448991	3.34776	0.0605333
23.4182	23.2931	23.7133	24.7341	24.5391	24.2814	23.6018	23.7424	23.5252	25.1323	24.7056	25.0492	23.2112	22.8411	21.9231	24.2201	23.9265	23.5652	12	12	12	34.3	34.3	34.3	55.455	0	83.927	1044300000	67	Q8WWY3	Q8WWY3	U4/U6 small nuclear ribonucleoprotein Prp31	PRPF31	2042	0.8164	0.11252	0.94877	0.964667	0.0678195	1.16865	-1.04333	0.00448048	2.34868	-1.33923	0.000769286	3.11391	-1.24547	0.043433	1.36218	0.614267
26.8311	26.3235	26.7303	20.5954	19.7774	21.1133	24.0614	23.3467	23.8993	21.8962	20.1497	21.6044	24.1223	23.7515	23.4391	22.8659	20.6691	21.4142	25	25	25	25.7	25.7	25.7	150.56	0	309.58	3008700000	157	Q8WX93;Q86TC9	Q8WX93	Palladin	PALLD	2043	2.85733	0.000340277	3.46817	-0.00183333	0.995306	0.00204351	6.13293	0.000126367	3.89837	2.55237	0.0118139	1.92761	2.12123	0.034692	1.45977	-1.15437
28.4621	28.3771	28.0745	28.3176	27.888	28.0619	28.8555	28.7948	28.833	28.8777	28.5954	28.5479	27.9134	28.3012	28.2022	28.3709	28.5553	28.1131	23	23	23	34.8	34.8	34.8	59.38	0	323.31	35367000000	893	Q8WXA9	Q8WXA9	Splicing regulatory glutamine/lysine-rich protein 1	SREK1	2044	0.165633	0.373379	0.42785	0.688833	0.00424917	2.3717	0.2154	0.277397	0.556898	0.1541	0.214141	0.669301	-0.2075	0.296892	0.527401	-0.257267
22.3503	21.2634	20.7283	20.582	21.2801	24.6568	25.049	24.9302	24.7596	25.9402	25.6025	25.7027	22.4674	21.7103	21.4844	21.58	21.7368	21.1059	9	6	6	28	23.4	23.4	30.512	0	28.91	1704400000	43	Q8WXF0	Q8WXF0	Serine/arginine-rich splicing factor 12	SRSF12	2046	-0.440033	0.477542	0.320989	3.02557	0.000608942	3.21542	-0.725633	0.618323	0.208785	-0.835533	0.00307331	2.51239	0.413133	0.306357	0.513772	0.698733
22.7154	22.0903	22.0561	21.2275	23.0122	22.3348	22.4484	20.7708	21.9801	21.3126	21.3553	21.0948	22.5336	23.4408	23.8878	21.6929	23.1389	22.7998	10	8	8	20.3	17.8	17.8	58.743	0	22.039	326290000	38	Q8WXF1	Q8WXF1	Paraspeckle component 1	PSPC1	2047	-1.00013	0.0915302	1.03844	-1.5543	0.071833	1.14368	0.0957667	0.873092	0.05894	0.478867	0.397754	0.400385	0.743533	0.276814	0.557811	-0.352367
24.9126	25.1563	24.5437	25.0989	25.1507	25.0477	24.7718	24.9211	24.6246	24.936	24.8535	24.8985	25.9948	26.1795	26.4776	26.3425	26.5451	26.4219	14	13	13	34.6	32.7	32.7	65.26	0	98.747	2010500000	120	Q8WXI9	Q8WXI9	Transcriptional repressor p66-beta	GATAD2B	2050	-1.34643	0.00404392	2.3932	-1.4448	0.000929869	3.03158	-0.228233	0.274804	0.560977	-0.1235	0.236903	0.625429	-0.2192	0.223976	0.649798	-1.3374
24.0372	24.9411	24.364	24.7254	24.8103	24.9216	23.3158	23.5206	23.5888	24.9121	24.4612	24.7594	23.9069	23.8406	23.9675	24.7529	25.0372	23.8421	15	15	15	61.9	61.9	61.9	29.909	0	107.57	2517600000	171	Q8WXX5	Q8WXX5	DnaJ homolog subfamily C member 9	DNAJC9	2051	0.542433	0.111793	0.951585	-0.429933	0.00874135	2.05842	-0.371667	0.241095	0.617811	-1.23583	0.00136596	2.86456	-0.639067	0.152526	0.816656	0.275033
25.5442	25.4158	26.0431	20.6871	22.5662	19.8911	24.7853	25.4524	25.0347	21.9814	20.8272	21.3134	25.7928	25.2513	25.6578	21.6631	21.6925	22.0924	11	11	11	9.4	9.4	9.4	138.98	0	58.427	1811700000	71	Q8WXX7	Q8WXX7	Autism susceptibility gene 2 protein	AUTS2	2052	0.1004	0.709785	0.148873	-0.4765	0.133538	0.874394	4.61957	0.00479503	2.31921	3.7168	0.000657302	3.18224	3.7513	6.18083e-05	4.20895	-0.767867
23.1829	22.8438	23.4774	20.9406	20.7037	20.926	21.9903	21.6236	20.9882	20.1331	20.8856	19.3627	25.3666	25.1767	25.3045	24.055	24.5405	23.7977	30	30	30	20.7	20.7	20.7	252.5	0	213.56	3133800000	203	Q8WYP5	Q8WYP5	Protein ELYS	AHCTF1	2056	-2.11457	0.000381669	3.41831	-3.74857	0.000229919	3.63843	2.31127	0.000310707	3.50765	1.4069	0.0561727	1.25047	1.15153	0.00687813	2.16253	-3.2743
25.2986	25.2798	22.7768	21.1063	21.1933	21.2459	26.4575	27.0352	26.5449	21.6822	21.1645	22.2918	24.7232	26.6462	26.4546	20.1597	21.233	22.4295	7	7	7	0.3	0.3	0.3	3816	0	7.2635	3868000000	39	Q8WZ42	Q8WZ42	Titin	TTN	2059	-1.4896	0.224232	0.649303	0.737867	0.311468	0.506587	3.2699	0.017544	1.75587	4.96637	0.000182195	3.73946	4.66727	0.00648987	2.18776	-0.0922333
24.5621	24.1041	23.3153	23.794	24.2065	23.6339	24.2119	24.0644	24.3116	24.0375	23.308	23.7541	21.991	24.3583	23.9497	24.657	24.8767	24.3835	22	22	22	40.5	40.5	40.5	82.431	0	195.95	3707800000	325	Q92499	Q92499	ATP-dependent RNA helicase DDX1	DDX1	2061	0.560833	0.529813	0.275877	0.762967	0.357352	0.446904	0.1157	0.787832	0.103566	0.4961	0.0912849	1.0396	-1.20607	0.180499	0.743525	-0.760933
22.2335	21.1631	20.5621	21.8683	21.2407	21.3633	20.4727	20.7105	21.9942	22.4533	22.2454	22.8273	21.6843	23.1369	20.9288	22.1595	22.4213	22.363	3	3	3	11.3	11.3	11.3	50.117	0	21.037	501340000	33	Q92504	Q92504	Zinc transporter SLC39A7	SLC39A7	2062	-0.5971	0.502729	0.298666	-0.857533	0.34516	0.46198	-0.1712	0.760774	0.118744	-1.44953	0.0447461	1.34924	-0.397933	0.57505	0.240295	-0.823833
29.0478	28.8284	29.5721	29.1144	29.5842	29.0528	28.7593	28.7764	28.8989	28.2375	29.5242	29.0993	29.7014	28.3626	28.2188	28.8057	29.413	29.2956	16	16	16	54	54	54	22.487	0	142.98	116800000000	1106	Q92522	Q92522	Histone H1x	H1FX	2063	0.3885	0.49735	0.303338	0.0506	0.920144	0.0361443	-0.101033	0.733942	0.134338	-0.142133	0.728072	0.137826	-0.4105	0.463855	0.333618	0.0790333
27.629	27.5794	27.5004	26.9668	27.0488	26.6098	27.3043	27.342	27.3253	27.3047	27.3921	27.071	26.6683	26.4359	26.5486	27.1275	27.123	27.239	8	8	8	37.8	37.8	37.8	21.732	0	56.898	11099000000	306	Q92572	Q92572	AP-3 complex subunit sigma-1	AP3S1	2067	1.01867	0.000187098	3.72793	0.772933	0.0003412	3.46699	0.694467	0.00767781	2.11476	0.0679333	0.520131	0.283887	-0.612233	0.00136059	2.86627	-0.288033
23.4507	23.4992	23.3363	21.3022	21.4862	21.821	23.4658	23.5798	23.5593	21.2977	20.9283	21.9677	21.2388	21.8432	21.778	22.8777	21.0842	23.2501	11	9	9	18.6	16.1	16.1	96.864	0	48.713	619340000	50	Q92598	Q92598	Heat shock protein 105 kDa	HSPH1	2069	1.80873	0.000789487	3.10265	1.91497	0.000599433	3.22226	1.89227	0.000288002	3.5406	2.13707	0.0022171	2.65421	-0.784	0.322675	0.491235	-0.867533
30.4873	30.7839	30.3757	30.9227	30.7504	31.0877	30.8248	30.606	30.6481	30.0933	30.3538	30.5104	27.5519	28.5043	28.3403	28.8239	29.1399	29.0031	161	161	161	70.6	70.6	70.6	233.11	0	323.31	202030000000	3860	Q92614	Q92614	Unconventional myosin-XVIIIa	MYO18A	2071	2.4168	0.00161222	2.79257	2.5608	0.00105384	2.97722	-0.3713	0.0759088	1.11971	0.3738	0.0545816	1.26295	-0.8568	0.0496708	1.3039	1.9313
23.1593	22.7552	23.2267	20.7484	21.4075	21.2888	22.5496	22.6831	22.6568	22.0451	22.5959	21.29	23.4178	22.5235	22.8396	21.8653	22.1502	22.0509	9	9	9	12.9	12.9	12.9	80.551	0	16.587	195130000	25	Q92615	Q92615	La-related protein 4B	LARP4B	2072	0.1201	0.709719	0.148913	-0.297133	0.324935	0.488204	1.89883	0.00162747	2.78849	0.652833	0.161535	0.791733	0.904833	0.0301464	1.52077	-0.8739
23.9946	24.3067	23.6025	23.546	23.8654	24.1218	24.1774	24.1986	24.3848	24.2012	24.2183	24.4306	23.4028	23.7023	24.3134	23.9377	23.0932	23.2162	26	26	26	14	14	14	292.75	0	101.05	1917000000	169	Q92616	Q92616	Translational activator GCN1	GCN1L1	2073	0.161767	0.65591	0.183156	0.447433	0.180218	0.744201	0.123533	0.663187	0.178364	-0.0297667	0.778465	0.108761	0.390467	0.357398	0.446847	0.4287
22.1956	21.3618	20.9697	22.8063	22.5716	22.6859	20.5408	22.8123	22.8844	23.2496	22.0791	23.1128	22.8674	22.7801	22.4247	22.8863	22.6878	21.2372	4	4	4	9.2	9.2	9.2	52.417	0	16.236	466310000	51	Q92733	Q92733	Proline-rich protein PRCC	PRCC	2079	-1.1817	0.0376025	1.42478	-0.611567	0.477509	0.321018	-1.1789	0.0327247	1.48512	-0.734667	0.437941	0.358585	0.4203	0.477653	0.320887	0.4175
25.5457	25.2481	25.4084	25.8033	25.8892	26.1891	24.6246	24.071	24.4149	21.7215	21.9053	22.1458	21.9326	21.6934	22.1343	21.6893	22.2825	22.4159	23	23	22	61.6	61.6	55.4	41.569	0	323.31	7689400000	146	Q92747	Q92747	Actin-related protein 2/3 complex subunit 1A	ARPC1A	2081	3.48063	2.25399e-05	4.64705	2.45007	0.000284152	3.54645	-0.5598	0.0182015	1.73989	2.44597	0.000271051	3.56695	-0.209133	0.461636	0.3357	3.8313
25.9429	25.6847	25.3291	24.9955	24.9069	25.3	25.7511	25.8111	25.8423	24.8791	24.9251	25.0727	25.4005	26.0301	26.4243	25.9666	25.7781	25.4296	20	20	13	53.9	53.9	37.1	55.364	0	160.42	4796800000	345	Q92769	Q92769	Histone deacetylase 2	HDAC2	2082	-0.2994	0.437135	0.359384	-0.150133	0.64233	0.192242	0.584767	0.0523621	1.28098	0.842533	0.000195111	3.70972	0.226867	0.537817	0.269365	-0.6573
23.962	24.1784	24.5121	23.1355	21.5991	22.8156	23.9506	23.6657	23.9975	22.4206	21.0893	20.3097	25.3492	25.0243	24.892	23.8143	23.4003	22.8559	7	7	7	10.8	10.8	10.8	141.15	0	69.711	588040000	40	Q92797	Q92797	Symplekin	SYMPK	2085	-0.871	0.0142603	1.84587	-1.21723	0.00205277	2.68766	1.70077	0.0263277	1.57959	2.59807	0.0141747	1.84849	1.73167	0.00497754	2.30299	-0.8401
26.1408	26.6595	26.383	25.9742	26.3572	26.9939	25.209	25.567	25.5817	25.7571	25.7549	26.0775	28.1657	29.0313	29.2078	28.7144	28.9301	28.3814	21	21	19	43.4	43.4	41	61.829	0	323.31	13126000000	1024	Q92804	Q92804	TATA-binding protein-associated factor 2N	TAF15	2086	-2.40717	0.00247346	2.6067	-3.34903	0.000625444	3.20381	-0.0473333	0.89384	0.04874	-0.4106	0.0646496	1.18943	0.1263	0.742996	0.129014	-2.23353
27.8037	27.7546	27.5706	27.9706	27.5721	28.1441	28.191	28.251	28.3419	28.6662	28.4	28.4693	27.5963	28.1291	27.884	28.0373	27.8628	27.8337	41	29	29	52	41.4	41.4	80.272	0	323.31	28638000000	960	Q92841	Q92841	Probable ATP-dependent RNA helicase DDX17	DDX17	2088	-0.160167	0.398271	0.399822	0.3915	0.0707949	1.15	-0.185967	0.368378	0.433707	-0.250533	0.0512153	1.2906	-0.0414667	0.815673	0.088484	-0.0156667
25.548	25.1459	25.8314	25.4491	25.3479	25.2178	25.4086	25.5452	25.6107	25.7314	25.6205	25.6213	25.3071	25.3304	25.4775	25.479	23.8163	24.8294	14	14	14	16.3	16.3	16.3	124.34	0	38.701	1838400000	76	Q92900	Q92900	Regulator of nonsense transcripts 1	UPF1	2092	0.136767	0.542876	0.265299	0.149833	0.134139	0.872445	0.170167	0.462891	0.334521	-0.136233	0.123521	0.90826	0.663433	0.244546	0.61164	0.630033
22.7487	22.9577	22.7613	21.9596	22.0181	22.0524	22.5328	22.5607	22.4697	20.5751	21.2772	21.5314	23.7653	23.375	23.1384	21.8246	21.0478	19.4178	4	4	4	12.2	12.2	12.2	52.228	0	11.623	338520000	37	Q92917	Q92917	G patch domain and KOW motifs-containing protein	GPKOW	2093	-0.603667	0.0363141	1.43992	-0.905167	0.00804674	2.09438	0.812533	0.000368488	3.43358	1.39317	0.00833822	2.07893	2.66283	0.0220432	1.65672	1.24663
27.6333	27.5573	27.5195	27.5588	27.4456	27.2694	28.235	28.2214	28.202	28.5838	28.2903	28.1007	28.1538	28.046	27.9383	27.6022	28.0022	27.8368	43	43	29	41	41	33.1	122.87	0	323.31	23775000000	832	Q92922;Q9UL12	Q92922	SWI/SNF complex subunit SMARCC1	SMARCC1	2094	-0.476	0.00252736	2.59733	0.173433	0.051088	1.29168	0.145433	0.183736	0.735805	-0.105467	0.495631	0.304842	0.2323	0.152452	0.816868	-0.389133
21.5692	22.4654	22.4765	20.7168	21.1306	22.568	22.7955	23.2377	23.0045	23.6031	23.0031	22.7156	22.9518	24.3335	24.3314	21.4363	22.3044	22.0664	5	4	4	13.7	10.2	10.2	58.92	0	17.856	431350000	40	Q92925	Q92925	SWI/SNF-related matrix-associated actin-dependent regulator of chromatin subfamily D member 2	SMARCD2	2095	-1.70187	0.0363604	1.43937	-0.859667	0.146249	0.834906	0.698567	0.334002	0.476251	-0.0947	0.761142	0.118534	1.93653	0.0214456	1.66866	-0.4639
26.8761	26.8962	26.7818	26.0384	26.0903	26.0687	26.743	27.1225	27.1111	26.187	26.0756	25.9932	27.191	27.0246	27.1656	26.2847	26.4086	26.2597	25	25	22	39.2	39.2	37.1	73.114	0	198.25	8654200000	331	Q92945	Q92945	Far upstream element-binding protein 2	KHSRP	2097	-0.2757	0.0116708	1.9329	-0.134867	0.374203	0.426893	0.785567	3.35164e-05	4.47474	0.906933	0.00267887	2.57205	0.8094	0.000306685	3.51331	-0.251867
21.8709	22.9835	21.5048	22.9084	20.1886	23.3363	21.0323	22.7088	23.1027	22.6001	22.5945	22.9928	22.72	22.3176	21.5357	21.7786	22.7614	21.3383	15	15	15	20	20	20	111.54	0	39.938	677020000	49	Q92974	Q92974	Rho guanine nucleotide exchange factor 2	ARHGEF2	2100	-0.0713667	0.905483	0.0431196	0.0901667	0.906862	0.0424589	-0.0247	0.98287	0.00750385	-0.447867	0.527669	0.277639	0.231667	0.693034	0.159245	0.185
24.005	24.1859	23.9224	23.4659	23.259	23.4871	23.8002	23.7537	23.9983	22.7442	23.4317	23.2133	22.7891	23.5017	23.4957	22.9741	22.2161	22.036	11	7	7	54.7	45.3	45.3	20.828	0	19.647	1638000000	120	Q93045	Q93045	Stathmin-2	STMN2	2105	0.7756	0.0357075	1.44724	0.588567	0.0766638	1.11541	0.633767	0.00400506	2.39739	0.721	0.0289887	1.53777	0.853433	0.0836094	1.07775	0.995267
26.4353	26.0165	26.7091	26.7843	26.109	26.3523	25.3531	25.4514	25.6161	25.2583	25.1568	25.4247	26.2182	26.7934	26.8283	27.2058	27.5453	26.94	10	3	2	63.8	36.2	13.8	14.105	0	142.42	28209000000	412	Q93077;Q7L7L0;P04908	Q93077;Q7L7L0;P04908	Histone H2A type 1-C;Histone H2A type 3;Histone H2A type 1-B/E	HIST1H2AC;HIST3H2A;HIST1H2AB	2108	-0.226333	0.467605	0.330121	-1.13977	0.00579927	2.23663	-0.0282333	0.92508	0.0338207	0.1936	0.151711	0.818984	-0.617067	0.0797744	1.09814	-0.815167
25.1013	25.6228	25.1354	25.2136	24.7267	25.1436	26.3369	26.7972	26.3872	26.4539	26.1676	26.5324	24.8194	26.3725	26.2871	21.0291	22.5729	21.375	16	16	16	42.3	42.3	42.3	46.649	0	130.21	4841200000	187	Q969G3	Q969G3	SWI/SNF-related matrix-associated actin-dependent regulator of chromatin subfamily E member 1	SMARCE1	2109	-0.539833	0.367196	0.435102	0.680767	0.264268	0.577955	0.258533	0.318075	0.49747	0.122467	0.540293	0.267371	4.16733	0.00374277	2.42681	3.36897
24.3771	22.7408	25.2523	24.8137	24.9357	25.3452	20.9936	24.2876	24.0772	24.7731	24.0217	25.032	24.2256	24.3116	21.7607	21.2197	21.6357	23.7254	13	2	2	62.3	9.4	9.4	12.469	0	12.172	2687300000	86	Q969Q0	Q969Q0	60S ribosomal protein L36a-like	RPL36AL	2110	0.690767	0.568814	0.24503	-0.313167	0.828423	0.0817477	-0.908133	0.294469	0.530961	-1.48947	0.249653	0.602663	1.23903	0.338349	0.470635	2.83793
23.1385	23.3514	23.4488	23.4209	23.4744	23.03	23.1827	23.217	23.4356	22.4733	22.4116	22.3421	24.3739	23.5672	23.5986	24.046	23.904	24.062	10	10	10	14.4	14.4	14.4	110.5	0	46.681	738920000	81	Q96A65	Q96A65	Exocyst complex component 4	EXOC4	2114	-0.533667	0.128616	0.890704	-0.568133	0.108143	0.966003	0.00446667	0.979988	0.00877926	0.869433	0.000583841	3.23371	-0.157433	0.589215	0.229726	-0.695567
25.831	24.7954	25.9265	26.3426	25.9053	26.0458	26.0645	25.6032	25.8289	26.5526	26.5262	26.5316	25.6007	24.9959	24.8371	25.4412	25.775	25.0254	11	11	1	73	73	6.1	17.276	0	107.18	4330800000	244	Q96A72	Q96A72	Protein mago nashi homolog 2	MAGOHB	2115	0.373067	0.435	0.361511	0.687633	0.0622876	1.2056	-0.580267	0.20569	0.686788	-0.7046	0.00616556	2.21003	-0.2693	0.444777	0.351858	0.684033
22.9935	23.0404	23.35	21.9203	20.3193	22.0613	21.8315	20.529	21.9878	22.7595	22.6269	22.0985	23.7384	23.5533	23.7697	21.5918	21.5292	21.9806	4	4	4	3.4	3.4	3.4	270.88	0	16.75	203670000	16	Q96AY4	Q96AY4	Tetratricopeptide repeat protein 28	TTC28	2120	-0.559167	0.0128464	1.89122	-2.2377	0.00872243	2.05936	1.69433	0.040986	1.38736	-1.04553	0.106975	0.970718	1.9866	0.00022188	3.65388	-0.2669
21.8943	22.2829	21.3704	21.2827	21.1494	23.1119	22.1602	22.3087	21.4387	22.3503	23.0962	21.4296	21.9281	22.666	22.9231	22.9614	21.0221	21.8651	2	2	2	13.1	13.1	13.1	35.023	0	10.379	107510000	13	Q96BJ3	Q96BJ3	Axin interactor, dorsalization-associated protein	AIDA	2123	-0.656533	0.174817	0.757416	-0.536533	0.252293	0.598096	0.0012	0.998688	0.000570062	-0.322833	0.589938	0.229194	0.5562	0.430996	0.365526	-0.101533
22.9275	23.1758	22.6575	23.2459	23.1076	23.2312	22.8564	22.6595	22.6616	23.0628	22.9006	23.244	22.4502	23.7024	23.5747	23.5103	20.4438	23.5554	7	7	7	22.5	22.5	22.5	52.623	0	45.786	737170000	60	Q96CS3	Q96CS3	FAS-associated factor 2	FAF2	2133	-0.322167	0.490681	0.3092	-0.5166	0.26929	0.569779	-0.274633	0.153046	0.815177	-0.3433	0.04451	1.35154	0.739267	0.539746	0.267811	0.691733
24.1335	23.8572	24.0464	23.9163	23.8612	24.2241	21.2679	21.0741	21.3526	22.6082	23.5404	22.6805	24.7122	24.4653	24.5919	24.7024	24.6917	24.1645	4	4	4	18.4	18.4	18.4	25.835	0	12.632	489210000	29	Q96CT7	Q96CT7	Coiled-coil domain-containing protein 124	CCDC124	2135	-0.577433	0.0059613	2.22466	-3.35827	6.6059e-06	5.18007	0.0118333	0.936377	0.0285494	-1.7115	0.0052892	2.27661	0.0702667	0.73202	0.135477	-0.519
24.0044	23.7491	21.9387	21.928	23.0258	23.6643	23.6772	23.7949	23.6588	23.421	23.2852	23.2029	21.9094	21.9223	21.0059	22.7061	21.711	22.6372	13	13	13	36.1	36.1	36.1	49.654	0	51.675	1487900000	56	Q96CW1	Q96CW1	AP-2 complex subunit mu	AP2M1	2136	1.6182	0.0871247	1.05986	2.09777	0.00237949	2.62352	0.358033	0.686521	0.163346	0.407267	0.00600645	2.22138	-0.7389	0.169544	0.770718	0.521267
20.7827	23.4735	21.1755	22.5182	20.8616	20.702	24.3576	24.9262	24.7518	23.9909	23.6469	23.9108	23.2267	21.6487	23.2162	21.7344	21.7001	22.0421	3	3	3	22.9	22.9	22.9	35.196	0	64.983	462050000	13	Q96DH6	Q96DH6	RNA-binding protein Musashi homolog 2	MSI2	2143	-0.886633	0.420866	0.375856	1.98133	0.0227851	1.64235	0.449967	0.682036	0.166193	0.829	0.0137699	1.86107	0.871667	0.178852	0.747507	-0.464933
28.0396	27.5694	28.0876	28.7519	28.6474	28.5885	28.1362	28.0792	28.2521	29.0313	29.0047	28.9071	27.6432	28.107	28.0988	28.2938	27.9364	27.5721	27	27	27	82.9	82.9	82.9	39.31	0	323.31	20090000000	599	Q96DI7	Q96DI7	U5 small nuclear ribonucleoprotein 40 kDa protein	SNRNP40	2144	-0.0508	0.832748	0.0794862	0.206167	0.270762	0.567412	-0.763733	0.0113495	1.94502	-0.8252	0.000200444	3.69801	0.0155667	0.954893	0.0200453	0.7285
25.6422	25.5668	25.8315	26.2819	26.4722	26.086	25.8506	26.2326	26.0534	26.8527	26.8046	26.6779	26.9808	26.976	26.831	27.4845	27.7604	27.5748	55	11	11	69	21.5	21.5	42.141	0	50.384	6806800000	242	Q96E39	Q96E39	RNA binding motif protein, X-linked-like-1	RBMXL1	2148	-1.2491	0.00017639	3.75353	-0.883733	0.00185711	2.73116	-0.599867	0.011737	1.93044	-0.732867	0.00387034	2.41225	-0.6773	0.0020408	2.6902	-1.32653
23.1548	21.9298	23.4389	22.6635	21.8032	20.2672	23.5939	23.7498	23.6764	21.9336	20.3409	21.4905	22.0876	21.5783	21.6579	22.1219	22.7049	21.3863	6	6	6	7	7	7	129.98	0	13.817	309960000	28	Q96EV2;Q8IY18	Q96EV2	RNA-binding protein 33	RBM33	2153	1.06657	0.0947577	1.02339	1.89877	0.000321454	3.49288	1.2632	0.20706	0.683904	2.41837	0.00711704	2.1477	-0.296433	0.512582	0.290236	-0.493067
22.4947	22.6299	22.2751	22.5042	22.1226	22.5679	22.9419	23.0083	23.1389	22.7624	22.5923	22.3857	21.4558	21.8284	21.2648	22.0637	22.082	22.453	6	6	6	24.6	24.6	24.6	23.864	0	26.869	239330000	26	Q96EY4	Q96EY4	Translation machinery-associated protein 16	TMA16	2156	0.950233	0.00822078	2.08509	1.51337	0.000990271	3.00425	0.0683333	0.713415	0.146658	0.449567	0.0218645	1.66026	-0.683233	0.030589	1.51443	0.198667
26.5394	26.793	26.2877	27.3376	27.4037	26.9283	26.3179	26.1762	26.1148	27.364	27.1784	27.2294	27.0924	27.5348	27.3452	27.6785	27.254	27.5979	25	25	25	39.9	39.9	39.9	75.665	0	264.52	5797100000	265	Q96FV9	Q96FV9	THO complex subunit 1	THOC1	2163	-0.7841	0.0156244	1.8062	-1.12117	0.00137516	2.86165	-0.683167	0.0305023	1.51567	-1.0543	0.00020836	3.68119	-0.186	0.366113	0.436385	-0.286933
20.9545	21.2339	22.6	21.4994	22.4499	22.5514	21.7403	20.0634	21.4229	22.6085	20.7007	21.442	23.7252	23.7857	23.4876	24.1434	23.2172	23.2255	3	3	3	16	16	16	29.08	0	11.899	187680000	14	Q96G25	Q96G25	Mediator of RNA polymerase II transcription subunit 8	MED8	2166	-2.07003	0.0160204	1.79533	-2.59063	0.00770474	2.11324	-0.570767	0.401597	0.39621	-0.5082	0.53871	0.268645	0.137467	0.690113	0.16108	-1.3618
24.6691	24.3865	24.5469	24.0965	23.7523	23.8915	24.298	24.2626	24.314	23.7945	23.5963	23.7691	23.1525	24.5974	24.1756	22.508	22.2156	20.8705	8	8	8	56.7	56.7	56.7	18.559	0	23.901	1658100000	60	Q96G61;Q8NFP7;A0A024RBG1;Q9NZJ9;O95989	Q96G61;Q8NFP7;A0A024RBG1;Q9NZJ9	Diphosphoinositol polyphosphate phosphohydrolase 3-beta;Diphosphoinositol polyphosphate phosphohydrolase 3-alpha;Diphosphoinositol polyphosphate phosphohydrolase 2	NUDT11;NUDT10;NUDT4	2167	0.559	0.269732	0.569068	0.316367	0.501998	0.299298	0.620733	0.00861676	2.06466	0.571567	0.000874046	3.05847	2.11047	0.0332804	1.47781	2.04873
26.5891	26.6874	26.5096	26.8046	26.7452	26.631	26.0246	26.1776	25.9496	26.291	26.46	26.1762	26.8135	26.6918	26.8928	27.1483	27.1473	27.2357	18	18	18	39.6	39.6	39.6	54.854	0	226.34	6035200000	292	Q96GA3	Q96GA3	Protein LTV1 homolog	LTV1	2168	-0.204	0.0587771	1.23079	-0.748767	0.0010918	2.96186	-0.131567	0.143261	0.843871	-0.258467	0.0718222	1.14374	-0.377733	0.00445867	2.35079	-0.450167
25.3724	25.6568	25.6252	25.3716	25.6972	25.287	25.6987	26.1062	25.9522	26.604	26.314	26.1987	25.8833	26.3346	26.6915	26.1749	25.3344	26.1146	8	8	7	21.9	21.9	18.3	58.232	0	62.259	5016600000	167	Q96GM5;Q6STE5	Q96GM5	SWI/SNF-related matrix-associated actin-dependent regulator of chromatin subfamily D member 1	SMARCD1	2171	-0.751667	0.0399431	1.39856	-0.3841	0.216927	0.663686	0.0995333	0.553435	0.256934	-0.4532	0.0553725	1.25671	0.4285	0.297066	0.527147	-0.4227
22.8495	22.8101	22.9311	23.134	23.0537	22.3556	22.4826	22.4927	22.3726	21.2087	21.7351	21.5555	24.0592	23.143	23.0282	23.9109	23.9415	23.9039	10	10	10	14.2	14.2	14.2	89.834	0	21.079	493160000	54	Q96GQ7	Q96GQ7	Probable ATP-dependent RNA helicase DDX27	DDX27	2172	-0.546567	0.171134	0.766663	-0.960833	0.0430243	1.36629	0.0158	0.952588	0.021095	0.949533	0.00396883	2.40134	-0.508633	0.194188	0.711777	-1.071
25.18	24.6038	24.5419	24.2845	24.5715	20.3506	23.9433	24.3052	23.4225	22.2481	20.4603	22.2288	25.622	24.9653	24.5476	24.5423	24.8932	25.157	9	9	9	30.5	30.5	30.5	35.092	0	29.302	1312400000	77	Q96GY0	Q96GY0	Zinc finger C2HC domain-containing protein 1A	ZC2HC1A	2173	-0.269733	0.509515	0.292843	-1.15463	0.0461022	1.33628	1.70637	0.282935	0.548313	2.2446	0.0254436	1.59442	0.1808	0.641749	0.192635	-1.7953
28.2397	28.0479	28.2228	27.9387	28.0771	27.8232	28.1237	27.9537	27.9224	28.0552	27.8947	27.6255	28.5533	28.644	28.5114	28.3548	28.222	27.9877	25	25	25	76.5	76.5	76.5	32.004	0	160.35	26573000000	644	Q96HS1	Q96HS1	Serine/threonine-protein phosphatase PGAM5, mitochondrial	PGAM5	2177	-0.399433	0.00535759	2.27103	-0.569633	0.00151464	2.81969	0.2238	0.0793618	1.10039	0.141467	0.369714	0.432134	0.3814	0.0288634	1.53965	-0.241833
25.5149	25.2602	25.2885	23.2249	20.1951	23.7766	25.3775	25.9947	26.036	24.6029	24.1078	24.246	25.2017	25.5726	25.3148	22.7824	22.6104	22.2572	21	19	18	47.7	46.2	44.6	61.64	0	105.37	1616700000	132	Q96I24	Q96I24	Far upstream element-binding protein 3	FUBP3	2179	-0.0085	0.953221	0.0208065	0.4397	0.140349	0.85279	2.95567	0.0571092	1.24329	1.48383	0.00459874	2.33736	2.81303	0.000120133	3.92034	-0.151133
32.3815	32.1454	32.5501	32.5879	32.6283	32.2176	32.2129	32.1652	32.0395	32.6368	32.5828	32.3969	33.0324	32.6674	32.575	32.9713	33.1082	32.9586	48	48	48	75.6	75.6	75.6	44.961	0	323.31	389660000000	3107	Q96I25	Q96I25	Splicing factor 45	RBM17	2180	-0.399267	0.0938147	1.02773	-0.619067	0.014175	1.84848	-0.118933	0.535488	0.271251	-0.399633	0.0109817	1.95933	-0.254433	0.159885	0.796192	-0.534767
28.8291	28.8812	29.1826	29.0458	29.312	28.6906	28.8311	29.0805	28.7339	29.4484	29.5001	29.2999	29.2984	29.0872	28.9933	29.1848	29.0525	29.0351	21	21	21	39.8	39.8	39.8	38.677	0	323.31	35702000000	643	Q96IZ7	Q96IZ7	Serine/Arginine-related protein 53	RSRC1	2183	-0.162	0.318807	0.496472	-0.244467	0.149118	0.826469	-0.0518333	0.818073	0.0872081	-0.5343	0.011031	1.95738	0.0355	0.745	0.127844	-0.0746667
25.4805	25.1191	25.631	26.2007	26.3083	26.4863	24.9979	25.2805	25.0557	26.1693	26.0521	26.0185	26.1651	26.7193	26.9764	27.1803	27.2017	26.1918	13	13	13	43.3	43.3	43.3	38.771	0	71.871	3051900000	142	Q96J01	Q96J01	THO complex subunit 3	THOC3	2184	-1.21007	0.0129682	1.88712	-1.5089	0.00405148	2.39239	-0.921567	0.00600547	2.22145	-0.9686	0.000578025	3.23805	-0.237667	0.5934	0.226652	-0.526167
24.529	24.5917	25.1138	24.2553	24.9742	24.0646	23.9614	23.6856	24.2475	23.9825	24.3564	24.031	24.9785	24.9847	25.002	25.2581	24.8102	24.9853	9	9	9	14	14	14	66.155	0	22.719	1528200000	66	Q96JB3	Q96JB3	Hypermethylated in cancer 2 protein	HIC2	2185	-0.243567	0.259438	0.585966	-1.02357	0.00323691	2.48987	0.313467	0.400157	0.39777	-0.158467	0.472991	0.325147	-0.0294667	0.832437	0.0796486	-0.5865
23.8168	24.2625	24.4561	23.2594	23.5522	23.0099	24.4149	24.6331	24.8247	21.7719	21.2297	20.8134	24.3391	24.0889	23.9828	23.186	23.1425	23.1929	5	5	5	12.7	12.7	12.7	86.504	0	54.526	1261900000	63	Q96JE9	Q96JE9	Microtubule-associated protein 6	MAP6	2186	0.0415333	0.857374	0.0668296	0.4873	0.037238	1.42901	0.904633	0.0211779	1.67412	3.35257	0.000373059	3.42822	0.963133	0.000837143	3.0772	0.100033
23.5024	23.5518	23.533	20.1483	20.233	21.509	23.579	23.8999	23.6488	20.5471	22.1085	22.4519	24.1238	23.5884	23.3852	21.3302	21.7717	21.5572	7	7	7	14.4	14.4	14.4	81.377	0	38.599	498680000	23	Q96JG8	Q96JG8	Melanoma-associated antigen D4	MAGED4	2187	-0.170067	0.484051	0.315109	0.0101	0.968564	0.0138718	2.89897	0.00275682	2.55959	2.00673	0.0278556	1.55509	2.1461	0.00108317	2.9653	-0.922933
23.5107	23.7647	23.7267	21.4703	22.2892	21.9444	23.2581	23.0797	23.1549	21.3273	21.9606	22.7293	24.1629	24.1375	24.4227	23.896	23.671	23.5674	11	11	11	18.1	18.1	18.1	89.098	0	29.463	1317600000	97	Q96JM3	Q96JM3	Chromosome alignment-maintaining phosphoprotein 1	CHAMP1	2190	-0.573667	0.0089441	2.04846	-1.0768	0.000505551	3.29623	1.76607	0.00212489	2.67266	1.1585	0.0471037	1.32694	0.529567	0.0164132	1.78481	-1.81017
24.5459	24.6313	24.6027	25.1518	25.5934	24.8602	23.8785	23.9927	24.098	24.2506	24.6639	24.4544	25.6463	25.017	25.0387	25.6737	26.2436	26.3607	6	6	6	13.9	13.9	13.9	63.444	0	70.131	1814500000	73	Q96JP5	Q96JP5	E3 ubiquitin-protein ligase ZFP91	ZFP91	2193	-0.6407	0.0367971	1.43419	-1.24427	0.00448756	2.34799	-0.6085	0.0470817	1.32715	-0.466567	0.0259735	1.58547	-0.858667	0.0440394	1.35616	-0.890867
26.717	26.9259	26.7666	26.3833	26.5891	21.328	25.5976	25.8862	25.0278	25.7361	25.4536	25.2206	27.8248	27.5792	28.1237	27.7771	27.239	27.6671	6	6	6	62.7	62.7	62.7	17.27	0	42.195	5118400000	99	Q96K17	Q96K17	Transcription factor BTF3 homolog 4	BTF3L4	2194	-1.0394	0.00359008	2.4449	-2.3387	0.00141132	2.85037	2.03637	0.302372	0.519458	0.0337667	0.913787	0.0391549	0.2815	0.283503	0.547442	-2.79427
22.8344	22.4748	22.9508	21.7852	21.7548	21.3363	20.3406	21.8286	20.6091	23.3403	23.4967	24.2115	22.6881	21.1881	21.8716	23.1672	24.0617	23.4174	15	15	15	32.3	32.3	32.3	67.889	0	50.304	1403200000	73	Q96K58	Q96K58	Zinc finger protein 668	ZNF668	2195	0.8374	0.140598	0.852021	-0.989833	0.191563	0.717688	1.1279	0.00520207	2.28382	-2.75673	0.00653664	2.18465	-1.63283	0.0326346	1.48632	-1.92333
27.3848	27.0039	27.4683	27.8862	27.8944	27.5603	27.3432	27.6395	27.7489	27.6921	28.2084	28.133	27.3605	26.6224	26.4935	26.3773	27.3304	26.6026	25	25	25	26.2	26.2	26.2	117.01	0	314.44	8885800000	261	Q96KR1	Q96KR1	Zinc finger RNA-binding protein	ZFR	2201	0.4602	0.206533	0.68501	0.751733	0.0640252	1.19365	-0.494633	0.0517846	1.2858	-0.433967	0.0976033	1.01054	0.0553667	0.895181	0.0480891	1.0102
24.593	24.7747	24.6864	25.7781	25.0126	25.1251	25.2607	25.6622	25.4811	26.6771	25.4187	26.2146	25.0487	25.4802	25.1758	25.5624	26.1403	25.8324	13	13	13	33.8	33.8	33.8	58.574	0	174.54	2212500000	102	Q96LT9	Q96LT9	RNA-binding protein 40	RNPC3	2205	-0.5502	0.0164447	1.78397	0.2331	0.248695	0.604332	-0.620567	0.0639931	1.19387	-0.635467	0.174518	0.75816	-0.610133	0.0441115	1.35545	-0.539767
28.9566	28.764	29.4877	29.171	29.6145	28.8549	28.1938	28.2204	28.1235	28.4559	28.8468	28.4025	29.8838	28.7033	28.4047	29.1253	29.6145	29.4634	31	31	31	52.2	52.2	52.2	64.681	0	323.31	71321000000	959	Q96ME7	Q96ME7	Zinc finger protein 512	ZNF512	2207	0.0721667	0.892376	0.0494522	-0.818033	0.144912	0.838895	-0.144033	0.665184	0.177058	-0.389167	0.0529107	1.27646	-0.4038	0.442414	0.354171	-0.1876
26.3077	26.0109	26.8972	26.6617	27.2148	26.9513	26.7516	27.0562	26.8677	27.1957	27.8561	27.6031	27.8785	26.7543	26.3328	26.9061	27.6074	27.7906	26	26	26	30.4	30.4	30.4	84.699	0	158.93	17286000000	558	Q96MU7	Q96MU7	YTH domain-containing protein 1	YTHDC1	2208	-0.583267	0.332704	0.477943	-0.0967	0.846967	0.0721336	-0.537333	0.153458	0.814011	-0.6598	0.0357209	1.44708	-0.446167	0.450656	0.346155	-0.4921
25.3069	25.1762	25.1983	25.1648	25.229	25.3181	24.9693	24.789	24.8088	24.4756	24.5801	24.5251	25.5848	25.275	25.6285	25.5997	25.8174	25.5191	13	13	12	34.6	34.6	30.3	67.819	0	42.029	3764000000	233	Q96MX3;Q6ZT77;P52743;O75840;Q96N95;P57682;Q9H4T2;Q15973;Q9Y4X4;Q8N859;Q8IZC7;Q8N8L2;Q13887;Q96BR6;Q13360;C9JN71;Q14584;Q9UC07;P36508;Q8NDW4;Q86XU0;Q96RE9;Q9NPC7;P16415;Q7Z7L9;Q9H7R0;Q8N972;O95125;Q2M218;P15621;Q9Y2A4;O14978;Q99676;Q9HBT7;P51814	Q96MX3	Zinc finger protein 48	ZNF48	2209	-0.268967	0.0855174	1.06795	-0.6404	0.00688208	2.16228	-0.0101667	0.873793	0.0585917	0.328767	0.00702491	2.15336	-0.1493	0.354021	0.450971	-0.4081
23.1203	22.6945	24.496	21.8052	22.592	20.9137	23.204	23.6643	23.0513	21.5075	21.4359	21.8123	22.3736	21.2797	22.1969	21.0952	20.9742	21.0894	16	16	14	10.7	10.7	10.4	242.56	0	64.273	766270000	48	Q96N67	Q96N67	Dedicator of cytokinesis protein 7	DOCK7	2212	1.48687	0.0810671	1.09116	1.35647	0.0245521	1.60991	1.66663	0.0840305	1.07556	1.7213	0.00137681	2.86112	0.897133	0.0582845	1.23445	0.717367
23.345	22.9422	22.0692	24.8137	24.4544	24.7527	23.8748	23.7498	23.1143	24.4284	25.1994	25.2221	22.4254	22.0195	20.1971	22.9817	23.7068	23.9081	6	6	6	28.6	28.6	28.6	23.612	0	27.793	763800000	40	Q96NC0	Q96NC0	Zinc finger matrin-type protein 2	ZMAT2	2213	1.23813	0.188458	0.724785	2.0323	0.0485645	1.31368	-1.88813	0.0085865	2.06618	-1.37033	0.0175479	1.75577	-1.98487	0.0552469	1.25769	1.1414
26.5442	26.5392	26.5285	26.3913	26.303	26.1541	26.6939	26.8469	26.992	26.2973	26.6599	26.6637	27.3988	27.3392	27.3008	25.8757	26.0585	26.0172	27	27	27	41.6	41.6	41.6	69.491	0	149.7	9724600000	427	Q96PK6	Q96PK6	RNA-binding protein 14	RBM14	2221	-0.808967	9.66832e-06	5.01465	-0.502	0.0052008	2.28393	0.2545	0.0214144	1.66929	0.303967	0.110761	0.955613	1.36247	2.58032e-05	4.58833	0.299
22.8407	22.4912	22.5978	22.891	22.4737	23.4857	20.3735	21.5762	21.6617	23.1591	20.4725	21.8684	23.482	20.6648	22.2787	23.1614	23.0541	22.8524	8	8	8	8.1	8.1	8.1	123.32	0	14.188	368230000	33	Q96PY5;Q8IVF7	Q96PY5	Formin-like protein 2	FMNL2	2225	0.5014	0.575122	0.24024	-0.938033	0.36369	0.439268	-0.3069	0.380028	0.420185	-0.629533	0.514002	0.289035	-0.8808	0.34383	0.463656	-0.0725
27.3712	27.0467	27.6501	28.3181	28.5172	28.0702	27.457	27.3096	27.6348	27.8577	28.3672	28.1341	27.5476	26.4223	25.9989	27.3611	27.863	27.5876	20	20	20	64.8	64.8	64.8	35.818	0	298.03	13022000000	429	Q96QD9	Q96QD9	UAP56-interacting factor	FYTTD1	2227	0.699733	0.229525	0.63917	0.810867	0.160656	0.794102	-0.945833	0.0120863	1.91771	-0.652533	0.0202092	1.69445	-0.947633	0.122055	0.913444	0.697933
23.2495	23.399	23.3147	22.0558	22.2584	22.749	23.2985	23.3745	23.2836	22.8578	23.105	23.4718	21.943	21.6741	21.5995	22.2363	21.5245	22.1852	5	5	5	11.3	11.3	11.3	68.894	0	49.823	704560000	43	Q96RF0	Q96RF0	Sorting nexin-18	SNX18	2232	1.5822	0.000150588	3.82221	1.58	0.000127208	3.89548	0.966667	0.0100544	1.99765	0.174	0.38981	0.409147	-0.243133	0.389009	0.410041	0.3724
23.8201	24.4373	24.3364	21.7834	21.7807	21.9685	24.5716	24.5176	24.4964	20.6276	21.8119	22.4125	21.9911	22.2336	23.2131	22.218	22.3679	22.4441	13	13	13	20.1	20.1	20.1	89.333	0	71.818	1616200000	70	Q96SB3	Q96SB3	Neurabin-2	PPP1R9B	2237	1.71867	0.0149025	1.82674	2.04927	0.00541171	2.26667	2.35373	0.000304148	3.51692	2.9112	0.00516734	2.28673	0.135933	0.738234	0.131806	-0.499133
22.36	21.7577	20.9806	21.0361	24.0481	23.5551	22.3134	24.1612	23.8201	24.4046	23.9449	23.1297	21.9145	24.0406	24.3241	21.6903	21.91	21.5881	14	9	9	19.4	15	15	74.324	0	41.508	1058400000	79	Q96SB4	Q96SB4	SRSF protein kinase 1	SRPK1	2238	-1.72697	0.114686	0.94049	0.00516667	0.995916	0.00177712	-1.18033	0.309361	0.509534	-0.394833	0.592175	0.22755	1.69693	0.0911659	1.04017	1.1503
23.9129	23.2318	21.3481	23.4285	21.1306	23.9519	24.2986	23.816	23.5444	24.933	24.2408	24.1451	22.5602	22.2212	21.9071	22.1538	22.764	21.8321	9	5	5	15.3	9.8	9.8	73.652	0	27.412	544230000	21	Q96SI9	Q96SI9	Spermatid perinuclear RNA-binding protein	STRBP	2239	0.601433	0.488825	0.310847	1.65683	0.00465257	2.33231	-0.00606667	0.996068	0.00171094	-0.5533	0.170974	0.767069	-0.0204667	0.953806	0.02054	0.587033
23.9066	24.2521	24.2455	24.1781	24.4415	23.8772	24.0177	24.0597	24.2584	24.3298	24.5865	24.3075	25.0559	24.6336	24.7817	24.3197	24.8114	24.2596	16	16	15	18.4	18.4	17.7	107.19	0	58.692	2570000000	198	Q96T37	Q96T37	Putative RNA-binding protein 15	RBM15	2244	-0.689	0.0149215	1.82619	-0.7118	0.00785108	2.10507	-0.0308667	0.884232	0.0534338	-0.296	0.0636159	1.19643	0.360167	0.167859	0.775056	-0.297967
24.1339	24.0232	24.3257	26.1202	26.7462	26.2122	25.276	25.6701	25.3408	26.8953	26.9711	26.7484	26.7372	25.9738	26.227	26.1532	26.565	26.2145	60	60	60	21.8	21.8	21.8	402.24	0	303.33	6285500000	427	Q96T58	Q96T58	Msx2-interacting protein	SPEN	2245	-2.15173	0.000873797	3.05859	-0.8837	0.0258517	1.58751	-2.1986	0.000508193	3.29397	-1.44263	0.000478746	3.31989	0.00176667	0.994876	0.00223124	0.0486333
24.1446	24.2937	24.4898	23.9478	24.4559	20.8978	23.7106	23.6506	24.2964	21.3643	19.8638	22.3411	24.2593	24.3805	24.4169	22.3148	22.257	21.3668	11	11	11	46.7	46.7	46.7	27.325	0	75.219	1913600000	72	Q99426	Q99426	Tubulin-folding cofactor B	TBCB	2249	-0.0428667	0.718377	0.143648	-0.466367	0.0920618	1.03592	1.20887	0.339476	0.469191	2.69613	0.0227959	1.64214	2.3727	0.00157538	2.80261	1.12097
23.3846	23.4427	23.6033	21.4052	22.7949	21.3677	23.4806	22.8382	22.9985	22.1791	19.5386	21.5634	23.0772	22.0284	21.8525	21.6367	23.0878	21.855	9	7	7	38.5	36.2	36.2	33.697	0	43.033	769760000	42	Q99439	Q99439	Calponin-2	CNN2	2251	1.1575	0.0405644	1.39185	0.7864	0.140217	0.853199	1.62093	0.0268128	1.57166	2.01207	0.0703057	1.15301	0.1262	0.84156	0.074915	-0.337233
27.7201	27.5555	27.6113	28.5279	28.4327	28.3287	27.9202	28.0964	27.9995	28.9458	28.8248	28.6703	28.1676	27.9533	28.038	27.971	28.1505	27.732	49	49	49	65.8	65.8	65.8	92.25	0	323.31	23422000000	857	Q99459	Q99459	Cell division cycle 5-like protein	CDC5L	2252	-0.424	0.00578157	2.23795	-0.0476	0.586076	0.232046	-0.8008	0.0004388	3.35773	-0.808267	0.00103064	2.98689	0.1018	0.496632	0.303965	0.4786
26.8757	27.2689	26.7353	26.7705	26.9733	27.1104	26.2565	26.0489	26.0985	25.3962	25.6818	25.4598	26.0725	25.7375	25.5833	25.4363	25.8259	25.7206	19	19	19	61.3	61.3	61.3	41.92	0	322.7	13965000000	383	Q99536	Q99536	Synaptic vesicle membrane protein VAT-1 homolog	VAT1	2256	1.1622	0.00569952	2.24416	0.336867	0.0990382	1.0042	0.00856667	0.965794	0.0151156	0.622033	0.00433231	2.36328	0.136833	0.501544	0.299691	1.29047
21.5439	21.5314	20.5641	25.106	25.532	24.8765	20.3798	20.2865	20.8978	25.373	25.4837	25.5368	24.4483	23.1062	21.1438	24.7794	25.4224	24.8992	14	14	14	18.4	18.4	18.4	114.71	0	141.29	5423600000	167	Q99575	Q99575	Ribonucleases P/MRP protein subunit POP1	POP1	2260	-1.6863	0.171283	0.766287	-2.37807	0.0718925	1.14332	-3.95837	0.000465668	3.33192	-4.94313	1.47246e-05	4.83196	-2.13423	0.0948874	1.02279	0.137833
22.3051	21.9846	20.6096	22.9187	22.4379	22.3405	21.2496	21.8957	22.6714	22.0348	21.9988	21.5779	22.6041	23.1829	22.5734	23.4874	22.4077	21.7443	17	17	17	19.6	19.6	19.6	105.34	0	58.748	1140300000	89	Q99613;B5ME19	Q99613;B5ME19	Eukaryotic translation initiation factor 3 subunit C;Eukaryotic translation initiation factor 3 subunit C-like protein	EIF3C;EIF3CL	2261	-1.1537	0.106874	0.97113	-0.8479	0.136697	0.864241	-0.9326	0.165138	0.782152	0.0684	0.883043	0.0540182	0.240333	0.682159	0.166114	0.0192333
24.995	24.8596	24.3032	25.2518	24.57	24.869	24.7608	24.7756	24.8659	24.4675	25.0325	24.7099	25.0806	24.7239	24.6766	25.4512	25.1068	24.8526	20	20	20	74.9	74.9	74.9	33.296	0	126.31	3626700000	172	Q99623	Q99623	Prohibitin-2	PHB2	2262	-0.107767	0.68527	0.164138	-0.0262667	0.851621	0.0697537	-0.177667	0.572438	0.242272	0.0641333	0.720357	0.142452	-0.309833	0.2235	0.650722	-0.239933
[truncated: 223 more rows]
[truncated: 13 more columns]
