# Supplementary material for: C9orf72 ALS‐causing mutations lead to mislocalization and aggregation of nucleoporin Nup107 into stress granules
Source: FEBS Lett. 2025 Sep 1;599(21):3047–65. doi: 10.1002/1873-3468.70156 (PMC12599624; doi:10.1002/1873-3468.70156)
Supplement: Supplementary file 4 — Table S3. Statistical analysis and replicate data of lifespan experiments. [file FEB2-599-3047-s003.xlsx]

## Sheet: Lifespan data
Supplementary Table S3. Statistical analysis and replicate data of lifespan experiments
Figure 4
(exp. 1)
Figure 4C	Strain	Genotype	RNAi	Median Lifespan (Days)	Mean Lifespan +/- s.e.m. (Days)	Total Animals Died/Total	P values
	ΔC9ubi (KRA317)	snb-1p::ΔC9ubi + myo-2p::GFP	Empty Vector	20	18.66 ± 0.37	92/96
	ΔC9ubi (KRA317)	snb-1p::ΔC9ubi + myo-2p::GFP	npp-5	20	19.72 ± 0.42	90/96	0.0360
	C9ubi (KRA315)	snb-1p::C9ubi + myo-2p::GFP	Empty Vector	12	13.55 ± 0.44	84/96
	C9ubi (KRA315)	snb-1p::C9ubi + myo-2p::GFP	npp-5	16	16.48 ± 0.57	83/96	<0.0001
(exp. 1)
Figure 4C	Strain	Genotype	RNAi	Median Lifespan (Days)	Mean Lifespan +/- s.e.m. (Days)	Total Animals Died/Total	P values
	ΔC9ubi (KRA317)	snb-1p::ΔC9ubi + myo-2p::GFP	Empty Vector	18	17.65 ± 0.38	94/96
	ΔC9ubi (KRA317)	snb-1p::ΔC9ubi + myo-2p::GFP	npp-5	20	19.17 ± 0.42	92/96	0.0051
	C9ubi (KRA315)	snb-1p::C9ubi + myo-2p::GFP	Empty Vector	13	13.91 ± 0.39	82/96
	C9ubi (KRA315)	snb-1p::C9ubi + myo-2p::GFP	npp-5	15	16.36 ± 0.54	89/96	0.0002
(exp. 1)
Figure 4E	Strain	Genotype	RNAi	Median Lifespan (Days)	Mean Lifespan +/- s.e.m. (Days)	Total Animals Died/Total	P values
	ΔC9ubi (KRA317)	snb-1p::ΔC9ubi + myo-2p::GFP	Empty Vector	19	19.15 ± 0.35	84/96
	ΔC9ubi (KRA317)	snb-1p::ΔC9ubi + myo-2p::GFP	npp-10	19	18.57 ± 0.33	88/96	0.2117
	ΔC9ubi (KRA317)	snb-1p::ΔC9ubi + myo-2p::GFP	npp-23	20	18.35 ± 0.38	72/86	0.0252
	C9ubi (KRA315)	snb-1p::C9ubi + myo-2p::GFP	Empty Vector	14	13.69 ± 0.28	75/84
	C9ubi (KRA315)	snb-1p::C9ubi + myo-2p::GFP	npp-10	13	13.38 ± 0.34	90/95	0.3064
	C9ubi (KRA315)	snb-1p::C9ubi + myo-2p::GFP	npp-23	14	13.83 ± 0.32	92/96	0.8048
(exp. 2)
Figure 4E	Strain	Genotype	RNAi	Median Lifespan (Days)	Mean Lifespan +/- s.e.m. (Days)	Total Animals Died/Total	P values
	ΔC9ubi (KRA317)	snb-1p::ΔC9ubi + myo-2p::GFP	Empty Vector	18	18.43 ± 0.30	83/95
	ΔC9ubi (KRA317)	snb-1p::ΔC9ubi + myo-2p::GFP	npp-10	17	17.70 ± 0.35	91/96	0.3259
	ΔC9ubi (KRA317)	snb-1p::ΔC9ubi + myo-2p::GFP	npp-23	16	16.49 ± 0.36	78/96	0.0001
	C9ubi (KRA315)	snb-1p::C9ubi + myo-2p::GFP	Empty Vector	14	14.58 ± 0.33	90/96
	C9ubi (KRA315)	snb-1p::C9ubi + myo-2p::GFP	npp-10	14	14.84 ± 0.42	89/96	0.3159
	C9ubi (KRA315)	snb-1p::C9ubi + myo-2p::GFP	npp-23	14	13.53 ± 0.32	91/93	0.0478
